# Supplementary material for: Scalable and selective deuteration of (hetero)arenes
Source: Nat Chem. 2022 Jan 13;14(3):334–41. doi: 10.1038/s41557-021-00846-4 (PMC8898765; doi:10.1038/s41557-021-00846-4)
Supplement: Supplementary file 8 [file 41557_2021_846_MOESM7_ESM.mol]

nchem.20102436C-comp4b.mol
  ChemDraw10072100162D

 11 11  0  0  0  0  0  0  0  0999 V2000
    0.7132   -0.4139    0.0000 C   0  0  0  0  0  0  0  0  0  0  0  0
    0.7132    0.4111    0.0000 C   0  0  0  0  0  0  0  0  0  0  0  0
   -0.0012    0.8236    0.0000 C   0  0  0  0  0  0  0  0  0  0  0  0
   -0.7157    0.4111    0.0000 C   0  0  0  0  0  0  0  0  0  0  0  0
   -0.7157   -0.4139    0.0000 C   0  0  0  0  0  0  0  0  0  0  0  0
   -0.0012   -0.8264    0.0000 C   0  0  0  0  0  0  0  0  0  0  0  0
    1.4277    0.8236    0.0000 N   0  0  0  0  0  0  0  0  0  0  0  0
    1.4302   -0.8278    0.0000 D   0  0  0  0  0  0  0  0  0  0  0  0
   -0.0012    1.6515    0.0000 D   0  0  0  0  0  0  0  0  0  0  0  0
   -1.4302   -0.8264    0.0000 O   0  0  0  0  0  0  0  0  0  0  0  0
   -1.4302   -1.6515    0.0000 C   0  0  0  0  0  0  0  0  0  0  0  0
 10 11  1  0      
  5 10  1  0      
  1  2  2  0      
  2  3  1  0      
  3  4  2  0      
  4  5  1  0      
  5  6  2  0      
  6  1  1  0      
  2  7  1  0      
  1  8  1  0      
  3  9  1  0      
M  STY  1   1 SUP
M  SLB  1   1   1
M  SAL   1  2  10  11
M  SBL   1  1   2
M  SMT   1 OMe
M  SBV   1   2    0.7145    0.4125
M  END
