# Supplementary material for: Scalable and selective deuteration of (hetero)arenes
Source: Nat Chem. 2022 Jan 13;14(3):334–41. doi: 10.1038/s41557-021-00846-4 (PMC8898765; doi:10.1038/s41557-021-00846-4)
Supplement: Supplementary file 14 [file 41557_2021_846_MOESM13_ESM.mol]

nchem.20102436C-comp7b.mol
  ChemDraw10072100162D

 10 10  0  0  0  0  0  0  0  0999 V2000
   -0.7145    0.0000    0.0000 C   0  0  0  0  0  0  0  0  0  0  0  0
   -0.7145   -0.8250    0.0000 C   0  0  0  0  0  0  0  0  0  0  0  0
    0.0000   -1.2375    0.0000 C   0  0  0  0  0  0  0  0  0  0  0  0
    0.7145   -0.8250    0.0000 C   0  0  0  0  0  0  0  0  0  0  0  0
    0.7145    0.0000    0.0000 C   0  0  0  0  0  0  0  0  0  0  0  0
    0.0000    0.4125    0.0000 C   0  0  0  0  0  0  0  0  0  0  0  0
    1.4289    0.4125    0.0000 N   0  0  0  0  0  0  0  0  0  0  0  0
   -1.4289   -1.2375    0.0000 I   0  0  0  0  0  0  0  0  0  0  0  0
    1.4289   -1.2375    0.0000 D   0  0  0  0  0  0  0  0  0  0  0  0
    0.0000    1.2375    0.0000 D   0  0  0  0  0  0  0  0  0  0  0  0
  1  2  2  0      
  2  3  1  0      
  3  4  2  0      
  4  5  1  0      
  5  6  2  0      
  6  1  1  0      
  5  7  1  0      
  2  8  1  0      
  4  9  1  0      
  6 10  1  0      
M  END
