# Supplementary material for: Scalable and selective deuteration of (hetero)arenes
Source: Nat Chem. 2022 Jan 13;14(3):334–41. doi: 10.1038/s41557-021-00846-4 (PMC8898765; doi:10.1038/s41557-021-00846-4)
Supplement: Supplementary file 20 [file 41557_2021_846_MOESM19_ESM.mol]

nchem.20102436C-comp10b.mol
  ChemDraw10072100162D

 13 13  0  0  0  0  0  0  0  0999 V2000
    1.0716   -0.7697    0.0000 C   0  0  0  0  0  0  0  0  0  0  0  0
    1.0716    0.0552    0.0000 C   0  0  0  0  0  0  0  0  0  0  0  0
    0.3572    0.4677    0.0000 C   0  0  0  0  0  0  0  0  0  0  0  0
   -0.3572    0.0552    0.0000 C   0  0  0  0  0  0  0  0  0  0  0  0
   -0.3572   -0.7697    0.0000 C   0  0  0  0  0  0  0  0  0  0  0  0
    0.3572   -1.1821    0.0000 C   0  0  0  0  0  0  0  0  0  0  0  0
    1.7860    0.4677    0.0000 N   0  0  0  0  0  0  0  0  0  0  0  0
   -1.0740   -1.1836    0.0000 D   0  0  0  0  0  0  0  0  0  0  0  0
    1.7885   -1.1836    0.0000 D   0  0  0  0  0  0  0  0  0  0  0  0
   -1.0740    0.4691    0.0000 C   0  0  0  0  0  0  0  0  0  0  0  0
   -0.6615    1.1836    0.0000 F   0  0  0  0  0  0  0  0  0  0  0  0
   -1.7885    0.8816    0.0000 F   0  0  0  0  0  0  0  0  0  0  0  0
   -1.4865   -0.2454    0.0000 F   0  0  0  0  0  0  0  0  0  0  0  0
 10 11  1  0      
 10 12  1  0      
 10 13  1  0      
  4 10  1  0      
  1  2  2  0      
  2  3  1  0      
  3  4  2  0      
  4  5  1  0      
  5  6  2  0      
  6  1  1  0      
  2  7  1  0      
  5  8  1  0      
  1  9  1  0      
M  STY  1   1 SUP
M  SLB  1   1   1
M  SAL   1  4  10  11  12  13
M  SBL   1  1   4
M  SMT   1 CF3
M  SBV   1   4    0.7169   -0.4139
M  END
