# Supplementary material for: Scalable and selective deuteration of (hetero)arenes
Source: Nat Chem. 2022 Jan 13;14(3):334–41. doi: 10.1038/s41557-021-00846-4 (PMC8898765; doi:10.1038/s41557-021-00846-4)
Supplement: Supplementary file 30 [file 41557_2021_846_MOESM29_ESM.mol]

nchem.20102436C-comp15b.mol
  ChemDraw10072100162D

 12 12  0  0  0  0  0  0  0  0999 V2000
   -1.4265    0.0000    0.0000 C   0  0  0  0  0  0  0  0  0  0  0  0
   -1.4265   -0.8250    0.0000 C   0  0  0  0  0  0  0  0  0  0  0  0
   -0.7121   -1.2375    0.0000 C   0  0  0  0  0  0  0  0  0  0  0  0
    0.0024   -0.8250    0.0000 C   0  0  0  0  0  0  0  0  0  0  0  0
    0.0024    0.0000    0.0000 C   0  0  0  0  0  0  0  0  0  0  0  0
   -0.7121    0.4125    0.0000 C   0  0  0  0  0  0  0  0  0  0  0  0
    0.7169    0.4125    0.0000 N   0  0  0  0  0  0  0  0  0  0  0  0
   -2.1410   -1.2375    0.0000 D   0  0  0  0  0  0  0  0  0  0  0  0
   -0.7121    1.2375    0.0000 D   0  0  0  0  0  0  0  0  0  0  0  0
    0.7169   -1.2375    0.0000 O   0  0  0  0  0  0  0  0  0  0  0  0
    2.1410   -1.2375    0.0000 C   0  0  0  0  0  0  0  0  0  0  0  0
    1.4289   -0.8264    0.0000 C   0  0  0  0  0  0  0  0  0  0  0  0
 11 12  1  0      
 10 12  1  0      
  4 10  1  0      
  1  2  2  0      
  2  3  1  0      
  3  4  2  0      
  4  5  1  0      
  5  6  2  0      
  6  1  1  0      
  5  7  1  0      
  2  8  1  0      
  6  9  1  0      
M  STY  1   1 SUP
M  SLB  1   1   1
M  SAL   1  3  10  11  12
M  SBL   1  1   3
M  SMT   1 OEt
M  SBV   1   3   -0.7145    0.4125
M  END
