# Supplementary material for: Scalable and selective deuteration of (hetero)arenes
Source: Nat Chem. 2022 Jan 13;14(3):334–41. doi: 10.1038/s41557-021-00846-4 (PMC8898765; doi:10.1038/s41557-021-00846-4)
Supplement: Supplementary file 38 [file 41557_2021_846_MOESM37_ESM.mol]

nchem.20102436C-comp19b.mol
  ChemDraw10072100162D

 12 12  0  0  0  0  0  0  0  0999 V2000
    0.7145   -0.4125    0.0000 C   0  0  0  0  0  0  0  0  0  0  0  0
    0.7145    0.4125    0.0000 C   0  0  0  0  0  0  0  0  0  0  0  0
    0.0000    0.8250    0.0000 C   0  0  0  0  0  0  0  0  0  0  0  0
   -0.7145    0.4125    0.0000 C   0  0  0  0  0  0  0  0  0  0  0  0
   -0.7145   -0.4125    0.0000 C   0  0  0  0  0  0  0  0  0  0  0  0
    0.0000   -0.8250    0.0000 C   0  0  0  0  0  0  0  0  0  0  0  0
    1.4289    0.8250    0.0000 N   0  0  0  0  0  0  0  0  0  0  0  0
   -1.4314    0.8264    0.0000 Cl  0  0  0  0  0  0  0  0  0  0  0  0
    1.4314   -0.8264    0.0000 O   0  0  0  0  0  0  0  0  0  0  0  0
   -1.4314   -0.8264    0.0000 D   0  0  0  0  0  0  0  0  0  0  0  0
    0.0000    1.6529    0.0000 D   0  0  0  0  0  0  0  0  0  0  0  0
    0.0000   -1.6529    0.0000 D   0  0  0  0  0  0  0  0  0  0  0  0
  1  2  2  0      
  2  3  1  0      
  3  4  2  0      
  4  5  1  0      
  5  6  2  0      
  6  1  1  0      
  2  7  1  0      
  4  8  1  0      
  1  9  1  0      
  5 10  1  0      
  3 11  1  0      
  6 12  1  0      
M  END
