# Supplementary material for: Scalable and selective deuteration of (hetero)arenes
Source: Nat Chem. 2022 Jan 13;14(3):334–41. doi: 10.1038/s41557-021-00846-4 (PMC8898765; doi:10.1038/s41557-021-00846-4)
Supplement: Supplementary file 48 [file 41557_2021_846_MOESM47_ESM.mol]

nchem.20102436C-comp24b.mol
  ChemDraw10072100162D

 19 20  0  0  0  0  0  0  0  0999 V2000
    0.0000   -1.2381    0.0000 O   0  0  0  0  0  0  0  0  0  0  0  0
    0.7145   -0.8256    0.0000 C   0  0  0  0  0  0  0  0  0  0  0  0
    1.4289   -1.2381    0.0000 C   0  0  0  0  0  0  0  0  0  0  0  0
    2.1434   -0.8256    0.0000 C   0  0  0  0  0  0  0  0  0  0  0  0
    2.1434   -0.0006    0.0000 C   0  0  0  0  0  0  0  0  0  0  0  0
    1.4289    0.4119    0.0000 C   0  0  0  0  0  0  0  0  0  0  0  0
    0.7145   -0.0006    0.0000 C   0  0  0  0  0  0  0  0  0  0  0  0
   -0.7145   -0.8256    0.0000 C   0  0  0  0  0  0  0  0  0  0  0  0
   -0.7145   -0.0006    0.0000 C   0  0  0  0  0  0  0  0  0  0  0  0
   -1.4289    0.4119    0.0000 C   0  0  0  0  0  0  0  0  0  0  0  0
   -2.1434   -0.0006    0.0000 C   0  0  0  0  0  0  0  0  0  0  0  0
   -2.1434   -0.8256    0.0000 C   0  0  0  0  0  0  0  0  0  0  0  0
   -1.4289   -1.2381    0.0000 C   0  0  0  0  0  0  0  0  0  0  0  0
    2.8579    0.4119    0.0000 N   0  0  0  0  0  0  0  0  0  0  0  0
   -2.8579    0.4119    0.0000 N   0  0  0  0  0  0  0  0  0  0  0  0
    1.4289    1.2392    0.0000 D   0  0  0  0  0  0  0  0  0  0  0  0
    2.8599   -1.2392    0.0000 D   0  0  0  0  0  0  0  0  0  0  0  0
   -1.4289    1.2392    0.0000 D   0  0  0  0  0  0  0  0  0  0  0  0
   -2.8599   -1.2392    0.0000 D   0  0  0  0  0  0  0  0  0  0  0  0
  1  2  1  0      
  2  3  2  0      
  3  4  1  0      
  4  5  2  0      
  5  6  1  0      
  6  7  2  0      
  7  2  1  0      
  1  8  1  0      
  8  9  2  0      
  9 10  1  0      
 10 11  2  0      
 11 12  1  0      
 12 13  2  0      
 13  8  1  0      
  5 14  1  0      
 11 15  1  0      
  6 16  1  0      
  4 17  1  0      
 10 18  1  0      
 12 19  1  0      
M  END
