# Supplementary material for: Scalable and selective deuteration of (hetero)arenes
Source: Nat Chem. 2022 Jan 13;14(3):334–41. doi: 10.1038/s41557-021-00846-4 (PMC8898765; doi:10.1038/s41557-021-00846-4)
Supplement: Supplementary file 50 [file 41557_2021_846_MOESM49_ESM.mol]

nchem.20102436C-comp25b.mol
  ChemDraw10072100162D

 16 18  0  0  0  0  0  0  0  0999 V2000
   -2.3375   -0.3055    0.0000 C   0  0  0  0  0  0  0  0  0  0  0  0
   -2.3375   -1.1305    0.0000 C   0  0  0  0  0  0  0  0  0  0  0  0
   -1.6230   -1.5430    0.0000 C   0  0  0  0  0  0  0  0  0  0  0  0
   -0.9086   -1.1305    0.0000 C   0  0  0  0  0  0  0  0  0  0  0  0
   -0.9086   -0.3055    0.0000 C   0  0  0  0  0  0  0  0  0  0  0  0
   -1.6230    0.1070    0.0000 C   0  0  0  0  0  0  0  0  0  0  0  0
   -0.1239   -1.3855    0.0000 C   0  0  0  0  0  0  0  0  0  0  0  0
    0.3610   -0.7180    0.0000 C   0  0  0  0  0  0  0  0  0  0  0  0
   -0.1239   -0.0506    0.0000 C   0  0  0  0  0  0  0  0  0  0  0  0
    1.1815   -0.6318    0.0000 C   0  0  0  0  0  0  0  0  0  0  0  0
    1.5170    0.1219    0.0000 C   0  0  0  0  0  0  0  0  0  0  0  0
    1.0321    0.7893    0.0000 C   0  0  0  0  0  0  0  0  0  0  0  0
    0.2116    0.7031    0.0000 C   0  0  0  0  0  0  0  0  0  0  0  0
    2.3375    0.2081    0.0000 N   0  0  0  0  0  0  0  0  0  0  0  0
    1.3677    1.5430    0.0000 D   0  0  0  0  0  0  0  0  0  0  0  0
    1.6664   -1.2992    0.0000 D   0  0  0  0  0  0  0  0  0  0  0  0
  1  2  2  0      
  2  3  1  0      
  3  4  2  0      
  4  5  1  0      
  5  6  2  0      
  6  1  1  0      
  4  7  1  0      
  7  8  1  0      
  8  9  2  0      
  9  5  1  0      
  8 10  1  0      
 10 11  2  0      
 11 12  1  0      
 12 13  2  0      
 13  9  1  0      
 11 14  1  0      
 12 15  1  0      
 10 16  1  0      
M  END
