# Supplementary material for: Scalable and selective deuteration of (hetero)arenes
Source: Nat Chem. 2022 Jan 13;14(3):334–41. doi: 10.1038/s41557-021-00846-4 (PMC8898765; doi:10.1038/s41557-021-00846-4)
Supplement: Supplementary file 54 [file 41557_2021_846_MOESM53_ESM.mol]

nchem.20102436C-comp27b.mol
  ChemDraw10072100162D

 19 20  0  0  0  0  0  0  0  0999 V2000
   -1.6433   -1.2375    0.0000 C   0  0  0  0  0  0  0  0  0  0  0  0
   -2.3578   -0.8250    0.0000 C   0  0  0  0  0  0  0  0  0  0  0  0
   -2.3578    0.0000    0.0000 C   0  0  0  0  0  0  0  0  0  0  0  0
   -1.6433    0.4125    0.0000 C   0  0  0  0  0  0  0  0  0  0  0  0
   -0.9288    0.0000    0.0000 C   0  0  0  0  0  0  0  0  0  0  0  0
   -0.9288   -0.8250    0.0000 C   0  0  0  0  0  0  0  0  0  0  0  0
    0.0000    0.5362    0.0000 N   0  0  0  0  0  0  0  0  0  0  0  0
    0.9288    0.0000    0.0000 C   0  0  0  0  0  0  0  0  0  0  0  0
    0.9288   -0.8250    0.0000 C   0  0  0  0  0  0  0  0  0  0  0  0
    1.6433   -1.2375    0.0000 C   0  0  0  0  0  0  0  0  0  0  0  0
    2.3578   -0.8250    0.0000 C   0  0  0  0  0  0  0  0  0  0  0  0
    2.3578    0.0000    0.0000 C   0  0  0  0  0  0  0  0  0  0  0  0
    1.6433    0.4125    0.0000 C   0  0  0  0  0  0  0  0  0  0  0  0
    1.6433    1.2375    0.0000 D   0  0  0  0  0  0  0  0  0  0  0  0
    0.2143   -1.2375    0.0000 D   0  0  0  0  0  0  0  0  0  0  0  0
    3.0722   -1.2375    0.0000 D   0  0  0  0  0  0  0  0  0  0  0  0
   -3.0722   -1.2375    0.0000 D   0  0  0  0  0  0  0  0  0  0  0  0
   -0.2143   -1.2375    0.0000 D   0  0  0  0  0  0  0  0  0  0  0  0
   -1.6433    1.2375    0.0000 D   0  0  0  0  0  0  0  0  0  0  0  0
  1  2  2  0      
  2  3  1  0      
  3  4  2  0      
  4  5  1  0      
  5  6  2  0      
  6  1  1  0      
  5  7  1  0      
  7  8  1  0      
  8  9  2  0      
  9 10  1  0      
 10 11  2  0      
 11 12  1  0      
 12 13  2  0      
 13  8  1  0      
 13 14  1  0      
  9 15  1  0      
 11 16  1  0      
  2 17  1  0      
  6 18  1  0      
  4 19  1  0      
M  END
