# Supplementary material for: Scalable and selective deuteration of (hetero)arenes
Source: Nat Chem. 2022 Jan 13;14(3):334–41. doi: 10.1038/s41557-021-00846-4 (PMC8898765; doi:10.1038/s41557-021-00846-4)
Supplement: Supplementary file 60 [file 41557_2021_846_MOESM59_ESM.mol]

nchem.20102436C-comp30b.mol
  ChemDraw10072100162D

 15 15  0  0  0  0  0  0  0  0999 V2000
   -0.3584   -0.0000    0.0000 C   0  0  0  0  0  0  0  0  0  0  0  0
   -0.3584   -0.8250    0.0000 C   0  0  0  0  0  0  0  0  0  0  0  0
    0.3560   -1.2375    0.0000 C   0  0  0  0  0  0  0  0  0  0  0  0
    1.0705   -0.8250    0.0000 C   0  0  0  0  0  0  0  0  0  0  0  0
    1.0705   -0.0000    0.0000 C   0  0  0  0  0  0  0  0  0  0  0  0
    0.3560    0.4125    0.0000 C   0  0  0  0  0  0  0  0  0  0  0  0
    1.7850    0.4125    0.0000 N   0  0  0  0  0  0  0  0  0  0  0  0
    1.7850    1.2375    0.0000 C   0  0  0  0  0  0  0  0  0  0  0  0
    1.7850   -1.2375    0.0000 D   0  0  0  0  0  0  0  0  0  0  0  0
    0.3560    1.2375    0.0000 D   0  0  0  0  0  0  0  0  0  0  0  0
   -1.0729   -1.2375    0.0000 D   0  0  0  0  0  0  0  0  0  0  0  0
   -1.0729    0.4125    0.0000 C   0  0  0  0  0  0  0  0  0  0  0  0
   -0.6618    1.1246    0.0000 F   0  0  0  0  0  0  0  0  0  0  0  0
   -1.7850    0.8236    0.0000 F   0  0  0  0  0  0  0  0  0  0  0  0
   -1.4840   -0.2996    0.0000 F   0  0  0  0  0  0  0  0  0  0  0  0
 12 13  1  0      
 12 14  1  0      
 12 15  1  0      
  1 12  1  0      
  1  2  2  0      
  2  3  1  0      
  3  4  2  0      
  4  5  1  0      
  5  6  2  0      
  6  1  1  0      
  5  7  1  0      
  7  8  1  0      
  4  9  1  0      
  6 10  1  0      
  2 11  1  0      
M  STY  1   1 SUP
M  SLB  1   1   1
M  SAL   1  4  12  13  14  15
M  SBL   1  1   4
M  SMT   1 CF3
M  SBV   1   4    0.7145   -0.4125
M  END
