# Supplementary material for: Scalable and selective deuteration of (hetero)arenes
Source: Nat Chem. 2022 Jan 13;14(3):334–41. doi: 10.1038/s41557-021-00846-4 (PMC8898765; doi:10.1038/s41557-021-00846-4)
Supplement: Supplementary file 66 [file 41557_2021_846_MOESM65_ESM.mol]

nchem.20102436C-comp33b.mol
  ChemDraw10072100162D

 14 15  0  0  0  0  0  0  0  0999 V2000
   -1.3673   -0.0835    0.0000 C   0  0  0  0  0  0  0  0  0  0  0  0
   -1.3673   -0.9085    0.0000 C   0  0  0  0  0  0  0  0  0  0  0  0
   -0.6529   -1.3210    0.0000 C   0  0  0  0  0  0  0  0  0  0  0  0
    0.0616   -0.9085    0.0000 C   0  0  0  0  0  0  0  0  0  0  0  0
    0.0616   -0.0835    0.0000 C   0  0  0  0  0  0  0  0  0  0  0  0
   -0.6529    0.3290    0.0000 C   0  0  0  0  0  0  0  0  0  0  0  0
    0.7761    0.3290    0.0000 N   0  0  0  0  0  0  0  0  0  0  0  0
    1.5298   -0.0066    0.0000 C   0  0  0  0  0  0  0  0  0  0  0  0
    2.0818    0.6065    0.0000 C   0  0  0  0  0  0  0  0  0  0  0  0
    1.6693    1.3210    0.0000 C   0  0  0  0  0  0  0  0  0  0  0  0
    0.8623    1.1495    0.0000 C   0  0  0  0  0  0  0  0  0  0  0  0
    0.7761   -1.3210    0.0000 D   0  0  0  0  0  0  0  0  0  0  0  0
   -0.6529    1.1540    0.0000 D   0  0  0  0  0  0  0  0  0  0  0  0
   -2.0818   -1.3210    0.0000 D   0  0  0  0  0  0  0  0  0  0  0  0
  1  2  2  0      
  2  3  1  0      
  3  4  2  0      
  4  5  1  0      
  5  6  2  0      
  6  1  1  0      
  5  7  1  0      
  7  8  1  0      
  8  9  1  0      
  9 10  1  0      
 10 11  1  0      
 11  7  1  0      
  4 12  1  0      
  6 13  1  0      
  2 14  1  0      
M  END
