# Supplementary material for: Scalable and selective deuteration of (hetero)arenes
Source: Nat Chem. 2022 Jan 13;14(3):334–41. doi: 10.1038/s41557-021-00846-4 (PMC8898765; doi:10.1038/s41557-021-00846-4)
Supplement: Supplementary file 68 [file 41557_2021_846_MOESM67_ESM.mol]

nchem.20102436C-comp34b.mol
  ChemDraw10072100162D

 16 17  0  0  0  0  0  0  0  0999 V2000
   -0.7731   -1.3563    0.0000 C   0  0  0  0  0  0  0  0  0  0  0  0
   -0.0396   -0.9786    0.0000 C   0  0  0  0  0  0  0  0  0  0  0  0
    0.0000   -0.1545    0.0000 C   0  0  0  0  0  0  0  0  0  0  0  0
   -0.6938    0.2918    0.0000 C   0  0  0  0  0  0  0  0  0  0  0  0
   -1.4273   -0.0859    0.0000 C   0  0  0  0  0  0  0  0  0  0  0  0
   -1.4669   -0.9100    0.0000 C   0  0  0  0  0  0  0  0  0  0  0  0
   -2.1211    0.3604    0.0000 O   0  0  0  0  0  0  0  0  0  0  0  0
    0.7335    0.2232    0.0000 N   0  0  0  0  0  0  0  0  0  0  0  0
    1.4273   -0.2232    0.0000 C   0  0  0  0  0  0  0  0  0  0  0  0
    2.1608    0.1545    0.0000 C   0  0  0  0  0  0  0  0  0  0  0  0
    2.2004    0.9786    0.0000 O   0  0  0  0  0  0  0  0  0  0  0  0
    1.5065    1.4249    0.0000 C   0  0  0  0  0  0  0  0  0  0  0  0
    0.7731    1.0472    0.0000 C   0  0  0  0  0  0  0  0  0  0  0  0
   -0.6542    1.1158    0.0000 D   0  0  0  0  0  0  0  0  0  0  0  0
   -2.2004   -1.2877    0.0000 D   0  0  0  0  0  0  0  0  0  0  0  0
    0.6542   -1.4249    0.0000 D   0  0  0  0  0  0  0  0  0  0  0  0
  1  2  2  0      
  2  3  1  0      
  3  4  2  0      
  4  5  1  0      
  5  6  2  0      
  6  1  1  0      
  5  7  1  0      
  3  8  1  0      
  8  9  1  0      
  9 10  1  0      
 10 11  1  0      
 11 12  1  0      
 12 13  1  0      
 13  8  1  0      
  4 14  1  0      
  6 15  1  0      
  2 16  1  0      
M  END
