# Supplementary material for: Scalable and selective deuteration of (hetero)arenes
Source: Nat Chem. 2022 Jan 13;14(3):334–41. doi: 10.1038/s41557-021-00846-4 (PMC8898765; doi:10.1038/s41557-021-00846-4)
Supplement: Supplementary file 72 [file 41557_2021_846_MOESM71_ESM.mol]

nchem.20102436C-comp36b.mol
  ChemDraw10072100162D

 24 26  0  0  0  0  0  0  0  0999 V2000
   -1.7442   -0.0812    0.0000 N   0  0  0  0  0  0  0  0  0  0  0  0
   -2.4586   -0.4937    0.0000 C   0  0  0  0  0  0  0  0  0  0  0  0
   -3.1731   -0.0812    0.0000 C   0  0  0  0  0  0  0  0  0  0  0  0
   -3.1731    0.7438    0.0000 O   0  0  0  0  0  0  0  0  0  0  0  0
   -2.4586    1.1563    0.0000 C   0  0  0  0  0  0  0  0  0  0  0  0
   -1.7442    0.7438    0.0000 C   0  0  0  0  0  0  0  0  0  0  0  0
   -1.0297   -0.4937    0.0000 C   0  0  0  0  0  0  0  0  0  0  0  0
   -0.3152   -0.0812    0.0000 C   0  0  0  0  0  0  0  0  0  0  0  0
    0.3993   -0.4937    0.0000 C   0  0  0  0  0  0  0  0  0  0  0  0
    0.3993   -1.3187    0.0000 C   0  0  0  0  0  0  0  0  0  0  0  0
   -0.3152   -1.7312    0.0000 C   0  0  0  0  0  0  0  0  0  0  0  0
   -1.0297   -1.3187    0.0000 C   0  0  0  0  0  0  0  0  0  0  0  0
    1.2000    0.7392    0.0000 O   0  0  0  0  0  0  0  0  0  0  0  0
    1.1137   -0.0812    0.0000 B   0  0  0  0  0  0  0  0  0  0  0  0
    1.8674   -0.4168    0.0000 O   0  0  0  0  0  0  0  0  0  0  0  0
    2.4194    0.1963    0.0000 C   0  0  0  0  0  0  0  0  0  0  0  0
    2.0069    0.9108    0.0000 C   0  0  0  0  0  0  0  0  0  0  0  0
    1.9207    1.7312    0.0000 C   0  0  0  0  0  0  0  0  0  0  0  0
    2.6744    1.3957    0.0000 C   0  0  0  0  0  0  0  0  0  0  0  0
    3.1731    0.5319    0.0000 C   0  0  0  0  0  0  0  0  0  0  0  0
    3.0869   -0.2886    0.0000 C   0  0  0  0  0  0  0  0  0  0  0  0
   -0.3152    0.7438    0.0000 D   0  0  0  0  0  0  0  0  0  0  0  0
    1.1137   -1.7312    0.0000 D   0  0  0  0  0  0  0  0  0  0  0  0
   -1.7442   -1.7312    0.0000 D   0  0  0  0  0  0  0  0  0  0  0  0
  1  2  1  0      
  2  3  1  0      
  3  4  1  0      
  4  5  1  0      
  5  6  1  0      
  1  6  1  0      
  7  8  1  0      
  8  9  2  0      
  9 10  1  0      
 10 11  2  0      
 11 12  1  0      
  7 12  2  0      
 13 14  1  0      
 14 15  1  0      
 15 16  1  0      
 16 17  1  0      
 13 17  1  0      
 17 18  1  0      
 17 19  1  0      
 16 20  1  0      
 16 21  1  0      
  9 14  1  0      
  1  7  1  0      
  8 22  1  0      
 10 23  1  0      
 12 24  1  0      
M  END
