# Supplementary material for: Scalable and selective deuteration of (hetero)arenes
Source: Nat Chem. 2022 Jan 13;14(3):334–41. doi: 10.1038/s41557-021-00846-4 (PMC8898765; doi:10.1038/s41557-021-00846-4)
Supplement: Supplementary file 74 [file 41557_2021_846_MOESM73_ESM.mol]

nchem.20102436C-comp37b.mol
  ChemDraw10072100162D

 18 19  0  0  0  0  0  0  0  0999 V2000
    2.1434    1.0313    0.0000 C   0  0  0  0  0  0  0  0  0  0  0  0
    2.8579    0.6188    0.0000 C   0  0  0  0  0  0  0  0  0  0  0  0
    1.4289    0.6188    0.0000 N   0  0  0  0  0  0  0  0  0  0  0  0
    1.4289   -0.2062    0.0000 C   0  0  0  0  0  0  0  0  0  0  0  0
    0.7145   -0.6187    0.0000 C   0  0  0  0  0  0  0  0  0  0  0  0
    0.0000   -0.2062    0.0000 N   0  0  0  0  0  0  0  0  0  0  0  0
    0.0000    0.6188    0.0000 C   0  0  0  0  0  0  0  0  0  0  0  0
    0.7145    1.0313    0.0000 C   0  0  0  0  0  0  0  0  0  0  0  0
   -0.7145   -0.6187    0.0000 C   0  0  0  0  0  0  0  0  0  0  0  0
   -0.7145   -1.4437    0.0000 C   0  0  0  0  0  0  0  0  0  0  0  0
   -1.4289   -1.8562    0.0000 C   0  0  0  0  0  0  0  0  0  0  0  0
   -2.1434   -1.4437    0.0000 C   0  0  0  0  0  0  0  0  0  0  0  0
   -2.1434   -0.6187    0.0000 C   0  0  0  0  0  0  0  0  0  0  0  0
   -1.4289   -0.2062    0.0000 C   0  0  0  0  0  0  0  0  0  0  0  0
    2.1434    1.8563    0.0000 O   0  0  0  0  0  0  0  0  0  0  0  0
    0.0000   -1.8563    0.0000 D   0  0  0  0  0  0  0  0  0  0  0  0
   -1.4289    0.6188    0.0000 D   0  0  0  0  0  0  0  0  0  0  0  0
   -2.8579   -1.8563    0.0000 D   0  0  0  0  0  0  0  0  0  0  0  0
  1  2  1  0      
  3  4  1  0      
  4  5  1  0      
  5  6  1  0      
  6  7  1  0      
  7  8  1  0      
  3  8  1  0      
  9 10  1  0      
 10 11  2  0      
 11 12  1  0      
 12 13  2  0      
 13 14  1  0      
  9 14  2  0      
  6  9  1  0      
  1  3  1  0      
  1 15  2  0      
 10 16  1  0      
 14 17  1  0      
 12 18  1  0      
M  END
