# Supplementary material for: Scalable and selective deuteration of (hetero)arenes
Source: Nat Chem. 2022 Jan 13;14(3):334–41. doi: 10.1038/s41557-021-00846-4 (PMC8898765; doi:10.1038/s41557-021-00846-4)
Supplement: Supplementary file 98 [file 41557_2021_846_MOESM97_ESM.mol]

nchem.20102436C-comp49b.mol
  ChemDraw10072100162D

 14 15  0  0  1  0  0  0  0  0999 V2000
   -1.7246   -0.9085    0.0000 C   0  0  0  0  0  0  0  0  0  0  0  0
   -1.7246   -0.0835    0.0000 C   0  0  0  0  0  0  0  0  0  0  0  0
   -1.0101   -1.3210    0.0000 N   0  0  0  0  0  0  0  0  0  0  0  0
   -0.2956   -0.9085    0.0000 C   0  0  0  0  0  0  0  0  0  0  0  0
   -0.2956   -0.0835    0.0000 C   0  0  0  0  0  0  0  0  0  0  0  0
   -1.0101    0.3290    0.0000 C   0  0  0  0  0  0  0  0  0  0  0  0
    0.4189    0.3290    0.0000 C   0  0  0  0  0  0  0  0  0  0  0  0
    1.1725   -0.0066    0.0000 N   0  0  0  0  0  0  0  0  0  0  0  0
    1.7246    0.6065    0.0000 C   0  0  0  0  0  0  0  0  0  0  0  0
    1.3121    1.3210    0.0000 C   0  0  0  0  0  0  0  0  0  0  0  0
    0.5051    1.1495    0.0000 C   0  0  0  0  0  0  0  0  0  0  0  0
    1.3441   -0.8135    0.0000 C   0  0  0  0  0  0  0  0  0  0  0  0
   -0.2731    0.7783    0.0000 H   0  0  0  0  0  0  0  0  0  0  0  0
    0.4189   -1.3210    0.0000 D   0  0  0  0  0  0  0  0  0  0  0  0
  1  2  2  0      
  1  3  1  0      
  3  4  2  0      
  4  5  1  0      
  5  6  2  0      
  6  2  1  0      
  5  7  1  0      
  7  8  1  0      
  8  9  1  0      
  9 10  1  0      
 10 11  1  0      
 11  7  1  0      
  8 12  1  0      
  7 13  1  1      
  4 14  1  0      
M  END
