# Supplementary material for: Scalable and selective deuteration of (hetero)arenes
Source: Nat Chem. 2022 Jan 13;14(3):334–41. doi: 10.1038/s41557-021-00846-4 (PMC8898765; doi:10.1038/s41557-021-00846-4)
Supplement: Supplementary file 100 [file 41557_2021_846_MOESM99_ESM.mol]

nchem.20102436C-comp50b.mol
  ChemDraw10072100162D

 13 14  0  0  0  0  0  0  0  0999 V2000
   -0.9920    0.4125    0.0000 C   0  0  0  0  0  0  0  0  0  0  0  0
   -0.9920   -0.4125    0.0000 C   0  0  0  0  0  0  0  0  0  0  0  0
   -0.2775   -0.8250    0.0000 C   0  0  0  0  0  0  0  0  0  0  0  0
    0.4369   -0.4125    0.0000 C   0  0  0  0  0  0  0  0  0  0  0  0
    0.4369    0.4125    0.0000 C   0  0  0  0  0  0  0  0  0  0  0  0
   -0.2775    0.8250    0.0000 C   0  0  0  0  0  0  0  0  0  0  0  0
    1.2216   -0.6674    0.0000 N   0  0  0  0  0  0  0  0  0  0  0  0
    1.7065    0.0000    0.0000 C   0  0  0  0  0  0  0  0  0  0  0  0
    1.2216    0.6674    0.0000 C   0  0  0  0  0  0  0  0  0  0  0  0
   -0.2775    1.6500    0.0000 D   0  0  0  0  0  0  0  0  0  0  0  0
   -0.2775   -1.6500    0.0000 D   0  0  0  0  0  0  0  0  0  0  0  0
   -1.7065    0.8250    0.0000 D   0  0  0  0  0  0  0  0  0  0  0  0
   -1.7065   -0.8250    0.0000 D   0  0  0  0  0  0  0  0  0  0  0  0
  1  2  2  0      
  2  3  1  0      
  3  4  2  0      
  4  5  1  0      
  5  6  2  0      
  6  1  1  0      
  4  7  1  0      
  7  8  1  0      
  8  9  1  0      
  9  5  1  0      
  6 10  1  0      
  3 11  1  0      
  1 12  1  0      
  2 13  1  0      
M  END
