# Supplementary material for: Scalable and selective deuteration of (hetero)arenes
Source: Nat Chem. 2022 Jan 13;14(3):334–41. doi: 10.1038/s41557-021-00846-4 (PMC8898765; doi:10.1038/s41557-021-00846-4)
Supplement: Supplementary file 112 [file 41557_2021_846_MOESM111_ESM.mol]

nchem.20102436C-comp56b.mol
  ChemDraw10072100162D

 10 11  0  0  0  0  0  0  0  0999 V2000
   -1.3492    0.0990    0.0000 C   0  0  0  0  0  0  0  0  0  0  0  0
   -1.3492   -0.7260    0.0000 C   0  0  0  0  0  0  0  0  0  0  0  0
   -0.6348   -1.1385    0.0000 N   0  0  0  0  0  0  0  0  0  0  0  0
    0.0797   -0.7260    0.0000 C   0  0  0  0  0  0  0  0  0  0  0  0
    0.0797    0.0990    0.0000 C   0  0  0  0  0  0  0  0  0  0  0  0
   -0.6348    0.5115    0.0000 C   0  0  0  0  0  0  0  0  0  0  0  0
    0.8643   -0.9810    0.0000 N   0  0  0  0  0  0  0  0  0  0  0  0
    1.3492   -0.3135    0.0000 C   0  0  0  0  0  0  0  0  0  0  0  0
    0.8643    0.3539    0.0000 C   0  0  0  0  0  0  0  0  0  0  0  0
    1.1193    1.1385    0.0000 D   0  0  0  0  0  0  0  0  0  0  0  0
  1  2  2  0      
  2  3  1  0      
  3  4  2  0      
  4  5  1  0      
  5  6  2  0      
  6  1  1  0      
  4  7  1  0      
  7  8  1  0      
  8  9  2  0      
  9  5  1  0      
  9 10  1  0      
M  END
