# Supplementary material for: Scalable and selective deuteration of (hetero)arenes
Source: Nat Chem. 2022 Jan 13;14(3):334–41. doi: 10.1038/s41557-021-00846-4 (PMC8898765; doi:10.1038/s41557-021-00846-4)
Supplement: Supplementary file 118 [file 41557_2021_846_MOESM117_ESM.mol]

nchem.20102436C-comp59b.mol
  ChemDraw10072100162D

 14 15  0  0  0  0  0  0  0  0999 V2000
   -1.4045    0.0000    0.0000 C   0  0  0  0  0  0  0  0  0  0  0  0
   -1.4045   -0.8250    0.0000 C   0  0  0  0  0  0  0  0  0  0  0  0
   -0.6900   -1.2375    0.0000 C   0  0  0  0  0  0  0  0  0  0  0  0
    0.0244   -0.8250    0.0000 C   0  0  0  0  0  0  0  0  0  0  0  0
    0.0244    0.0000    0.0000 C   0  0  0  0  0  0  0  0  0  0  0  0
   -0.6900    0.4125    0.0000 C   0  0  0  0  0  0  0  0  0  0  0  0
    0.8091   -1.0799    0.0000 N   0  0  0  0  0  0  0  0  0  0  0  0
    1.2940   -0.4125    0.0000 C   0  0  0  0  0  0  0  0  0  0  0  0
    0.8091    0.2549    0.0000 C   0  0  0  0  0  0  0  0  0  0  0  0
    2.1190   -0.4125    0.0000 C   0  0  0  0  0  0  0  0  0  0  0  0
   -2.1190    0.4125    0.0000 O   0  0  0  0  0  0  0  0  0  0  0  0
   -0.6900    1.2375    0.0000 D   0  0  0  0  0  0  0  0  0  0  0  0
   -2.1190   -1.2375    0.0000 D   0  0  0  0  0  0  0  0  0  0  0  0
    1.0640    1.0396    0.0000 D   0  0  0  0  0  0  0  0  0  0  0  0
  1  2  2  0      
  2  3  1  0      
  3  4  2  0      
  4  5  1  0      
  5  6  2  0      
  6  1  1  0      
  4  7  1  0      
  7  8  1  0      
  8  9  2  0      
  9  5  1  0      
  8 10  1  0      
  1 11  1  0      
  6 12  1  0      
  2 13  1  0      
  9 14  1  0      
M  END
