# Supplementary material for: Scalable and selective deuteration of (hetero)arenes
Source: Nat Chem. 2022 Jan 13;14(3):334–41. doi: 10.1038/s41557-021-00846-4 (PMC8898765; doi:10.1038/s41557-021-00846-4)
Supplement: Supplementary file 122 [file 41557_2021_846_MOESM121_ESM.mol]

nchem.20102436C-comp61b.mol
  ChemDraw10072100162D

 16 18  0  0  0  0  0  0  0  0999 V2000
   -2.5840    0.0990    0.0000 C   0  0  0  0  0  0  0  0  0  0  0  0
   -2.5840   -0.7260    0.0000 C   0  0  0  0  0  0  0  0  0  0  0  0
   -1.8695   -1.1385    0.0000 C   0  0  0  0  0  0  0  0  0  0  0  0
   -1.1550   -0.7260    0.0000 C   0  0  0  0  0  0  0  0  0  0  0  0
   -1.1550    0.0990    0.0000 C   0  0  0  0  0  0  0  0  0  0  0  0
   -1.8695    0.5115    0.0000 C   0  0  0  0  0  0  0  0  0  0  0  0
   -0.3704   -0.9810    0.0000 N   0  0  0  0  0  0  0  0  0  0  0  0
    0.1145   -0.3135    0.0000 C   0  0  0  0  0  0  0  0  0  0  0  0
   -0.3704    0.3539    0.0000 C   0  0  0  0  0  0  0  0  0  0  0  0
   -0.1155    1.1385    0.0000 D   0  0  0  0  0  0  0  0  0  0  0  0
    0.9395   -0.3135    0.0000 C   0  0  0  0  0  0  0  0  0  0  0  0
    1.3506   -1.0256    0.0000 C   0  0  0  0  0  0  0  0  0  0  0  0
    2.1729   -1.0256    0.0000 C   0  0  0  0  0  0  0  0  0  0  0  0
    2.5840   -0.3135    0.0000 C   0  0  0  0  0  0  0  0  0  0  0  0
    2.1729    0.3985    0.0000 C   0  0  0  0  0  0  0  0  0  0  0  0
    1.3506    0.3985    0.0000 C   0  0  0  0  0  0  0  0  0  0  0  0
 15 16  2  0      
 14 15  1  0      
 13 14  2  0      
 12 13  1  0      
 11 12  2  0      
 11 16  1  0      
  8 11  1  0      
  1  2  2  0      
  2  3  1  0      
  3  4  2  0      
  4  5  1  0      
  5  6  2  0      
  6  1  1  0      
  4  7  1  0      
  7  8  1  0      
  8  9  2  0      
  9  5  1  0      
  9 10  1  0      
M  STY  1   1 SUP
M  SLB  1   1   1
M  SAL   1  6  11  12  13  14  15  16
M  SBL   1  1   7
M  SMT   1 Ph
M  SBV   1   7   -0.8250    0.0000
M  END
