# Supplementary material for: Scalable and selective deuteration of (hetero)arenes
Source: Nat Chem. 2022 Jan 13;14(3):334–41. doi: 10.1038/s41557-021-00846-4 (PMC8898765; doi:10.1038/s41557-021-00846-4)
Supplement: Supplementary file 134 [file 41557_2021_846_MOESM133_ESM.mol]

nchem.20102436C-comp67b.mol
  ChemDraw10072100162D

 20 21  0  0  0  0  0  0  0  0999 V2000
   -1.7314   -0.8572    0.0000 C   0  0  0  0  0  0  0  0  0  0  0  0
   -1.7314   -1.6822    0.0000 C   0  0  0  0  0  0  0  0  0  0  0  0
   -1.0170   -2.0947    0.0000 C   0  0  0  0  0  0  0  0  0  0  0  0
   -0.3025   -1.6822    0.0000 C   0  0  0  0  0  0  0  0  0  0  0  0
   -0.3025   -0.8572    0.0000 C   0  0  0  0  0  0  0  0  0  0  0  0
   -1.0170   -0.4447    0.0000 C   0  0  0  0  0  0  0  0  0  0  0  0
    0.4821   -1.9371    0.0000 N   0  0  0  0  0  0  0  0  0  0  0  0
    0.9670   -1.2697    0.0000 C   0  0  0  0  0  0  0  0  0  0  0  0
    0.4821   -0.6022    0.0000 C   0  0  0  0  0  0  0  0  0  0  0  0
    0.7371    0.1824    0.0000 C   0  0  0  0  0  0  0  0  0  0  0  0
    1.5440    0.3539    0.0000 C   0  0  0  0  0  0  0  0  0  0  0  0
    1.7990    1.1385    0.0000 N   0  0  0  0  0  0  0  0  0  0  0  0
    2.6059    1.3101    0.0000 C   0  0  0  0  0  0  0  0  0  0  0  0
    2.8609    2.0947    0.0000 O   0  0  0  0  0  0  0  0  0  0  0  0
    3.1580    0.6970    0.0000 C   0  0  0  0  0  0  0  0  0  0  0  0
   -1.0170    0.3803    0.0000 D   0  0  0  0  0  0  0  0  0  0  0  0
   -2.4459   -2.0947    0.0000 D   0  0  0  0  0  0  0  0  0  0  0  0
    1.7920   -1.2697    0.0000 D   0  0  0  0  0  0  0  0  0  0  0  0
   -2.4459   -0.4447    0.0000 O   0  0  0  0  0  0  0  0  0  0  0  0
   -3.1580   -0.8558    0.0000 C   0  0  0  0  0  0  0  0  0  0  0  0
 19 20  1  0      
  1 19  1  0      
  1  2  2  0      
  2  3  1  0      
  3  4  2  0      
  4  5  1  0      
  5  6  2  0      
  6  1  1  0      
  4  7  1  0      
  7  8  1  0      
  8  9  2  0      
  9  5  1  0      
  9 10  1  0      
 10 11  1  0      
 11 12  1  0      
 12 13  1  0      
 13 14  2  0      
 13 15  1  0      
  6 16  1  0      
  2 17  1  0      
  8 18  1  0      
M  STY  1   1 SUP
M  SLB  1   1   1
M  SAL   1  2  19  20
M  SBL   1  1   2
M  SMT   1 OMe
M  SBV   1   2    0.7145   -0.4125
M  END
