# Supplementary material for: Scalable and selective deuteration of (hetero)arenes
Source: Nat Chem. 2022 Jan 13;14(3):334–41. doi: 10.1038/s41557-021-00846-4 (PMC8898765; doi:10.1038/s41557-021-00846-4)
Supplement: Supplementary file 136 [file 41557_2021_846_MOESM135_ESM.mol]

nchem.20102436C-comp68b.mol
  ChemDraw10072100162D

 19 20  0  0  0  0  0  0  0  0999 V2000
   -2.0875   -0.8572    0.0000 C   0  0  0  0  0  0  0  0  0  0  0  0
   -2.0875   -1.6822    0.0000 C   0  0  0  0  0  0  0  0  0  0  0  0
   -1.3730   -2.0947    0.0000 C   0  0  0  0  0  0  0  0  0  0  0  0
   -0.6585   -1.6822    0.0000 C   0  0  0  0  0  0  0  0  0  0  0  0
   -0.6585   -0.8572    0.0000 C   0  0  0  0  0  0  0  0  0  0  0  0
   -1.3730   -0.4447    0.0000 C   0  0  0  0  0  0  0  0  0  0  0  0
    0.1261   -1.9371    0.0000 N   0  0  0  0  0  0  0  0  0  0  0  0
    0.6110   -1.2697    0.0000 C   0  0  0  0  0  0  0  0  0  0  0  0
    0.1261   -0.6022    0.0000 C   0  0  0  0  0  0  0  0  0  0  0  0
    0.3810    0.1824    0.0000 C   0  0  0  0  0  0  0  0  0  0  0  0
    1.1880    0.3539    0.0000 C   0  0  0  0  0  0  0  0  0  0  0  0
   -2.8019   -0.4447    0.0000 O   0  0  0  0  0  0  0  0  0  0  0  0
    1.4429    1.1385    0.0000 N   0  0  0  0  0  0  0  0  0  0  0  0
    2.2499    1.3101    0.0000 C   0  0  0  0  0  0  0  0  0  0  0  0
    2.5049    2.0947    0.0000 O   0  0  0  0  0  0  0  0  0  0  0  0
    2.8019    0.6970    0.0000 C   0  0  0  0  0  0  0  0  0  0  0  0
   -1.3730    0.3803    0.0000 D   0  0  0  0  0  0  0  0  0  0  0  0
   -2.8019   -2.0947    0.0000 D   0  0  0  0  0  0  0  0  0  0  0  0
    1.4360   -1.2697    0.0000 D   0  0  0  0  0  0  0  0  0  0  0  0
  1  2  2  0      
  2  3  1  0      
  3  4  2  0      
  4  5  1  0      
  5  6  2  0      
  6  1  1  0      
  4  7  1  0      
  7  8  1  0      
  8  9  2  0      
  9  5  1  0      
  9 10  1  0      
 10 11  1  0      
  1 12  1  0      
 11 13  1  0      
 13 14  1  0      
 14 15  2  0      
 14 16  1  0      
  6 17  1  0      
  2 18  1  0      
  8 19  1  0      
M  END
