# Supplementary material for: Scalable and selective deuteration of (hetero)arenes
Source: Nat Chem. 2022 Jan 13;14(3):334–41. doi: 10.1038/s41557-021-00846-4 (PMC8898765; doi:10.1038/s41557-021-00846-4)
Supplement: Supplementary file 138 [file 41557_2021_846_MOESM137_ESM.mol]

nchem.20102436C-comp69b.mol
  ChemDraw10072100162D

 17 19  0  0  0  0  0  0  0  0999 V2000
   -1.4280   -1.2535    0.0000 N   0  0  0  0  0  0  0  0  0  0  0  0
   -1.4280   -2.0785    0.0000 C   0  0  0  0  0  0  0  0  0  0  0  0
   -0.7136   -2.4910    0.0000 N   0  0  0  0  0  0  0  0  0  0  0  0
    0.0009   -2.0785    0.0000 C   0  0  0  0  0  0  0  0  0  0  0  0
    0.0009   -1.2535    0.0000 C   0  0  0  0  0  0  0  0  0  0  0  0
   -0.7136   -0.8410    0.0000 C   0  0  0  0  0  0  0  0  0  0  0  0
   -0.7136   -0.0160    0.0000 N   0  0  0  0  0  0  0  0  0  0  0  0
    0.7855   -2.3335    0.0000 N   0  0  0  0  0  0  0  0  0  0  0  0
    1.2705   -1.6660    0.0000 C   0  0  0  0  0  0  0  0  0  0  0  0
    0.7855   -0.9986    0.0000 N   0  0  0  0  0  0  0  0  0  0  0  0
   -1.4280    0.3965    0.0000 C   0  0  0  0  0  0  0  0  0  0  0  0
   -1.4280    1.2215    0.0000 C   0  0  0  0  0  0  0  0  0  0  0  0
   -0.7606    1.7064    0.0000 C   0  0  0  0  0  0  0  0  0  0  0  0
   -1.0155    2.4910    0.0000 C   0  0  0  0  0  0  0  0  0  0  0  0
   -1.8405    2.4910    0.0000 C   0  0  0  0  0  0  0  0  0  0  0  0
   -2.0955    1.7064    0.0000 O   0  0  0  0  0  0  0  0  0  0  0  0
    2.0955   -1.6660    0.0000 D   0  0  0  0  0  0  0  0  0  0  0  0
  1  2  2  0      
  2  3  1  0      
  3  4  2  0      
  4  5  1  0      
  5  6  2  0      
  6  7  1  0      
  1  6  1  0      
  4  8  1  0      
  8  9  2  0      
  9 10  1  0      
  5 10  1  0      
  7 11  1  0      
 11 12  1  0      
 12 13  2  0      
 13 14  1  0      
 14 15  2  0      
 15 16  1  0      
 16 12  1  0      
  9 17  1  0      
M  END
