# Supplementary material for: Scalable and selective deuteration of (hetero)arenes
Source: Nat Chem. 2022 Jan 13;14(3):334–41. doi: 10.1038/s41557-021-00846-4 (PMC8898765; doi:10.1038/s41557-021-00846-4)
Supplement: Supplementary file 140 [file 41557_2021_846_MOESM139_ESM.mol]

nchem.20102436C-comp70b.mol
  ChemDraw10072100162D

 21 23  0  0  1  0  0  0  0  0999 V2000
    2.6944   -1.7206    0.0000 O   0  0  0  0  0  0  0  0  0  0  0  0
    1.9407   -2.0561    0.0000 C   0  0  0  0  0  0  0  0  0  0  0  0
    1.2732   -1.5712    0.0000 C   0  0  0  0  0  0  0  0  0  0  0  0
    0.4886   -1.8262    0.0000 C   0  0  0  0  0  0  0  0  0  0  0  0
    0.2337   -2.6108    0.0000 O   0  0  0  0  0  0  0  0  0  0  0  0
    0.0037   -1.1587    0.0000 C   0  0  0  0  0  0  0  0  0  0  0  0
   -0.8213   -1.1587    0.0000 O   0  0  0  0  0  0  0  0  0  0  0  0
    0.4886   -0.4913    0.0000 C   0  0  0  0  0  0  0  0  0  0  0  0
    1.2732   -0.7462    0.0000 O   0  0  0  0  0  0  0  0  0  0  0  0
    0.2337    0.2933    0.0000 N   0  0  0  0  0  0  0  0  0  0  0  0
    0.7186    0.9608    0.0000 C   0  0  0  0  0  0  0  0  0  0  0  0
    0.2337    1.6282    0.0000 N   0  0  0  0  0  0  0  0  0  0  0  0
   -0.5509    1.3733    0.0000 C   0  0  0  0  0  0  0  0  0  0  0  0
   -1.2654    1.7858    0.0000 C   0  0  0  0  0  0  0  0  0  0  0  0
   -1.2654    2.6108    0.0000 O   0  0  0  0  0  0  0  0  0  0  0  0
   -1.9799    1.3733    0.0000 N   0  0  0  0  0  0  0  0  0  0  0  0
   -1.9799    0.5483    0.0000 C   0  0  0  0  0  0  0  0  0  0  0  0
   -1.2654    0.1358    0.0000 N   0  0  0  0  0  0  0  0  0  0  0  0
   -0.5509    0.5483    0.0000 C   0  0  0  0  0  0  0  0  0  0  0  0
    1.5436    0.9608    0.0000 D   0  0  0  0  0  0  0  0  0  0  0  0
   -2.6944    0.1358    0.0000 D   0  0  0  0  0  0  0  0  0  0  0  0
  1  2  1  0      
  3  2  1  6      
  3  4  1  0      
  4  5  1  1      
  4  6  1  0      
  6  7  1  1      
  6  8  1  0      
  8  9  1  0      
  3  9  1  0      
  8 10  1  6      
 10 11  1  0      
 11 12  2  0      
 12 13  1  0      
 13 14  2  0      
 14 15  1  0      
 14 16  1  0      
 16 17  2  0      
 17 18  1  0      
 18 19  2  0      
 13 19  1  0      
 10 19  1  0      
 11 20  1  0      
 17 21  1  0      
M  END
