# Supplementary material for: Scalable and selective deuteration of (hetero)arenes
Source: Nat Chem. 2022 Jan 13;14(3):334–41. doi: 10.1038/s41557-021-00846-4 (PMC8898765; doi:10.1038/s41557-021-00846-4)
Supplement: Supplementary file 146 [file 41557_2021_846_MOESM145_ESM.mol]

nchem.20102436C-comp73b.mol
  ChemDraw10072100162D

 21 22  0  0  0  0  0  0  0  0999 V2000
   -2.5952    0.6674    0.0000 N   0  0  0  0  0  0  0  0  0  0  0  0
   -3.0802    0.0000    0.0000 C   0  0  0  0  0  0  0  0  0  0  0  0
   -2.5952   -0.6674    0.0000 N   0  0  0  0  0  0  0  0  0  0  0  0
   -1.8106   -0.4125    0.0000 C   0  0  0  0  0  0  0  0  0  0  0  0
   -1.0961   -0.8250    0.0000 N   0  0  0  0  0  0  0  0  0  0  0  0
   -0.3817   -0.4125    0.0000 C   0  0  0  0  0  0  0  0  0  0  0  0
    0.3328   -0.8250    0.0000 O   0  0  0  0  0  0  0  0  0  0  0  0
   -0.3817    0.4125    0.0000 N   0  0  0  0  0  0  0  0  0  0  0  0
   -1.0961    0.8250    0.0000 C   0  0  0  0  0  0  0  0  0  0  0  0
   -1.0961    1.6500    0.0000 O   0  0  0  0  0  0  0  0  0  0  0  0
   -1.8106    0.4125    0.0000 C   0  0  0  0  0  0  0  0  0  0  0  0
    0.3328    0.8250    0.0000 C   0  0  0  0  0  0  0  0  0  0  0  0
    1.0473    0.4125    0.0000 C   0  0  0  0  0  0  0  0  0  0  0  0
    1.7617    0.8250    0.0000 C   0  0  0  0  0  0  0  0  0  0  0  0
    2.4762    0.4125    0.0000 C   0  0  0  0  0  0  0  0  0  0  0  0
    3.1907    0.8250    0.0000 C   0  0  0  0  0  0  0  0  0  0  0  0
    3.9052    0.4125    0.0000 C   0  0  0  0  0  0  0  0  0  0  0  0
    3.1907    1.6500    0.0000 O   0  0  0  0  0  0  0  0  0  0  0  0
   -2.8502    1.4521    0.0000 C   0  0  0  0  0  0  0  0  0  0  0  0
   -1.0961   -1.6500    0.0000 C   0  0  0  0  0  0  0  0  0  0  0  0
   -3.9052    0.0000    0.0000 D   0  0  0  0  0  0  0  0  0  0  0  0
  1  2  1  0      
  2  3  2  0      
  3  4  1  0      
  4  5  1  0      
  5  6  1  0      
  6  7  2  0      
  6  8  1  0      
  8  9  1  0      
  9 10  2  0      
  9 11  1  0      
  1 11  1  0      
  4 11  2  0      
 12 13  1  0      
 13 14  1  0      
 14 15  1  0      
 15 16  1  0      
 16 17  1  0      
 16 18  2  0      
  8 12  1  0      
  1 19  1  0      
  5 20  1  0      
  2 21  1  0      
M  END
