# Supplementary material for: Scalable and selective deuteration of (hetero)arenes
Source: Nat Chem. 2022 Jan 13;14(3):334–41. doi: 10.1038/s41557-021-00846-4 (PMC8898765; doi:10.1038/s41557-021-00846-4)
Supplement: Supplementary file 148 [file 41557_2021_846_MOESM147_ESM.mol]

nchem.20102436C-comp74b.mol
  ChemDraw10072100162D

 34 40  0  0  1  0  0  0  0  0999 V2000
   -1.9572    0.2545    0.0000 C   0  0  0  0  0  0  0  0  0  0  0  0
   -1.9572   -0.5705    0.0000 C   0  0  0  0  0  0  0  0  0  0  0  0
   -1.2427   -0.9830    0.0000 C   0  0  0  0  0  0  0  0  0  0  0  0
   -0.5283   -0.5705    0.0000 C   0  0  0  0  0  0  0  0  0  0  0  0
   -0.5283    0.2545    0.0000 C   0  0  0  0  0  0  0  0  0  0  0  0
   -1.2427    0.6670    0.0000 C   0  0  0  0  0  0  0  0  0  0  0  0
    0.2564   -0.8254    0.0000 N   0  0  0  0  0  0  0  0  0  0  0  0
    0.6992   -1.5217    0.0000 C   0  0  0  0  0  0  0  0  0  0  0  0
    0.2867   -2.2361    0.0000 O   0  0  0  0  0  0  0  0  0  0  0  0
    1.5241   -1.5109    0.0000 C   0  0  0  0  0  0  0  0  0  0  0  0
    1.9459   -0.8018    0.0000 C   0  0  0  0  0  0  0  0  0  0  0  0
    2.7555   -0.9590    0.0000 O   0  0  0  0  0  0  0  0  0  0  0  0
    3.3837   -0.4242    0.0000 C   0  0  0  0  0  0  0  0  0  0  0  0
    3.3567    0.4003    0.0000 C   0  0  0  0  0  0  0  0  0  0  0  0
    2.6949    0.8929    0.0000 C   0  0  0  0  0  0  0  0  0  0  0  0
    1.6369    2.2361    0.0000 C   0  0  0  0  0  0  0  0  0  0  0  0
    1.8973    0.6819    0.0000 C   0  0  0  0  0  0  0  0  0  0  0  0
    1.8915    1.5069    0.0000 H   0  0  0  0  0  0  0  0  0  0  0  0
    1.5618   -0.0717    0.0000 C   0  0  0  0  0  0  0  0  0  0  0  0
    2.3868   -0.0717    0.0000 H   0  0  0  0  0  0  0  0  0  0  0  0
    1.4124    1.3494    0.0000 C   0  0  0  0  0  0  0  0  0  0  0  0
    0.5919    1.2631    0.0000 C   0  0  0  0  0  0  0  0  0  0  0  0
    1.0768    0.5957    0.0000 H   0  0  0  0  0  0  0  0  0  0  0  0
    0.2564    0.5095    0.0000 C   0  0  0  0  0  0  0  0  0  0  0  0
    0.7413   -0.1580    0.0000 C   0  0  0  0  0  0  0  0  0  0  0  0
   -0.0837   -0.1580    0.0000 H   0  0  0  0  0  0  0  0  0  0  0  0
   -0.5641    0.5957    0.0000 C   0  0  0  0  0  0  0  0  0  0  0  0
   -0.7356    1.4027    0.0000 C   0  0  0  0  0  0  0  0  0  0  0  0
   -0.0212    1.8152    0.0000 N   0  0  0  0  0  0  0  0  0  0  0  0
   -1.2427    1.4920    0.0000 D   0  0  0  0  0  0  0  0  0  0  0  0
   -2.6717    0.6670    0.0000 O   0  0  0  0  0  0  0  0  0  0  0  0
   -3.3837    0.2559    0.0000 C   0  0  0  0  0  0  0  0  0  0  0  0
   -2.6717   -0.9830    0.0000 O   0  0  0  0  0  0  0  0  0  0  0  0
   -2.6717   -1.8052    0.0000 C   0  0  0  0  0  0  0  0  0  0  0  0
 31 32  1  0      
  1 31  1  0      
 33 34  1  0      
  2 33  1  0      
  1  2  1  0      
  2  3  2  0      
  3  4  1  0      
  4  5  2  0      
  5  6  1  0      
  1  6  2  0      
  4  7  1  0      
  7  8  1  0      
  8  9  2  0      
  8 10  1  0      
 10 11  1  0      
 11 12  1  1      
 12 13  1  0      
 13 14  1  0      
 14 15  2  0      
 15 16  1  0      
 15 17  1  0      
 17 18  1  6      
 17 19  1  0      
 19 20  1  6      
 11 19  1  0      
 17 21  1  0      
 21 22  1  0      
 22 23  1  6      
 22 24  1  0      
 24  5  1  6      
 24 25  1  0      
 25 26  1  1      
  7 25  1  0      
 19 25  1  0      
 24 27  1  1      
 27 28  1  0      
 28 29  1  0      
 16 29  1  0      
 22 29  1  0      
  6 30  1  0      
M  STY  1   1 SUP
M  SLB  1   1   1
M  SAL   1  2  31  32
M  SBL   1  1   2
M  SMT   1 OMe
M  SBV   1   2    0.7145   -0.4125
M  STY  1   2 SUP
M  SLB  1   2   2
M  SAL   2  2  33  34
M  SBL   2  1   4
M  SMT   2 OMe
M  SBV   2   4    0.7145    0.4125
M  END
