# Supplementary material for: Scalable and selective deuteration of (hetero)arenes
Source: Nat Chem. 2022 Jan 13;14(3):334–41. doi: 10.1038/s41557-021-00846-4 (PMC8898765; doi:10.1038/s41557-021-00846-4)
Supplement: Supplementary file 150 [file 41557_2021_846_MOESM149_ESM.mol]

nchem.20102436C-comp75b.mol
  ChemDraw10072100162D

 30 36  0  0  1  0  0  0  0  0999 V2000
   -2.6705    0.2545    0.0000 C   0  0  0  0  0  0  0  0  0  0  0  0
   -2.6705   -0.5705    0.0000 C   0  0  0  0  0  0  0  0  0  0  0  0
   -1.9560   -0.9830    0.0000 C   0  0  0  0  0  0  0  0  0  0  0  0
   -1.2415   -0.5705    0.0000 C   0  0  0  0  0  0  0  0  0  0  0  0
   -1.2415    0.2545    0.0000 C   0  0  0  0  0  0  0  0  0  0  0  0
   -1.9560    0.6670    0.0000 C   0  0  0  0  0  0  0  0  0  0  0  0
   -0.4569   -0.8254    0.0000 N   0  0  0  0  0  0  0  0  0  0  0  0
   -0.0141   -1.5217    0.0000 C   0  0  0  0  0  0  0  0  0  0  0  0
   -0.4266   -2.2361    0.0000 O   0  0  0  0  0  0  0  0  0  0  0  0
    0.8108   -1.5109    0.0000 C   0  0  0  0  0  0  0  0  0  0  0  0
    1.2326   -0.8018    0.0000 C   0  0  0  0  0  0  0  0  0  0  0  0
    2.0423   -0.9590    0.0000 O   0  0  0  0  0  0  0  0  0  0  0  0
    2.6705   -0.4242    0.0000 C   0  0  0  0  0  0  0  0  0  0  0  0
    2.6435    0.4003    0.0000 C   0  0  0  0  0  0  0  0  0  0  0  0
    1.9816    0.8929    0.0000 C   0  0  0  0  0  0  0  0  0  0  0  0
    0.9237    2.2361    0.0000 C   0  0  0  0  0  0  0  0  0  0  0  0
    1.1841    0.6819    0.0000 C   0  0  0  0  0  0  0  0  0  0  0  0
    1.1782    1.5069    0.0000 H   0  0  0  0  0  0  0  0  0  0  0  0
    0.8485   -0.0717    0.0000 C   0  0  0  0  0  0  0  0  0  0  0  0
    1.6735   -0.0717    0.0000 H   0  0  0  0  0  0  0  0  0  0  0  0
    0.6991    1.3494    0.0000 C   0  0  0  0  0  0  0  0  0  0  0  0
   -0.1214    1.2631    0.0000 C   0  0  0  0  0  0  0  0  0  0  0  0
    0.3636    0.5957    0.0000 H   0  0  0  0  0  0  0  0  0  0  0  0
   -0.4569    0.5095    0.0000 C   0  0  0  0  0  0  0  0  0  0  0  0
    0.0280   -0.1580    0.0000 C   0  0  0  0  0  0  0  0  0  0  0  0
   -0.7970   -0.1580    0.0000 H   0  0  0  0  0  0  0  0  0  0  0  0
   -1.2774    0.5957    0.0000 C   0  0  0  0  0  0  0  0  0  0  0  0
   -1.4489    1.4027    0.0000 C   0  0  0  0  0  0  0  0  0  0  0  0
   -0.7344    1.8152    0.0000 N   0  0  0  0  0  0  0  0  0  0  0  0
   -1.9560    1.4920    0.0000 D   0  0  0  0  0  0  0  0  0  0  0  0
  1  2  1  0      
  2  3  2  0      
  3  4  1  0      
  4  5  2  0      
  5  6  1  0      
  1  6  2  0      
  4  7  1  0      
  7  8  1  0      
  8  9  2  0      
  8 10  1  0      
 10 11  1  0      
 11 12  1  1      
 12 13  1  0      
 13 14  1  0      
 14 15  2  0      
 15 16  1  0      
 15 17  1  0      
 17 18  1  6      
 17 19  1  0      
 19 20  1  6      
 11 19  1  0      
 17 21  1  0      
 21 22  1  0      
 22 23  1  6      
 22 24  1  0      
 24  5  1  6      
 24 25  1  0      
 25 26  1  1      
  7 25  1  0      
 19 25  1  0      
 24 27  1  1      
 27 28  1  0      
 28 29  1  0      
 16 29  1  0      
 22 29  1  0      
  6 30  1  0      
M  END
