# Supplementary material for: Scalable and selective deuteration of (hetero)arenes
Source: Nat Chem. 2022 Jan 13;14(3):334–41. doi: 10.1038/s41557-021-00846-4 (PMC8898765; doi:10.1038/s41557-021-00846-4)
Supplement: Supplementary file 154 [file 41557_2021_846_MOESM153_ESM.mol]

nchem.20102436C-comp77b.mol
  ChemDraw10072100162D

 12 12  0  0  0  0  0  0  0  0999 V2000
    1.0313    0.7145    0.0000 C   0  0  0  0  0  0  0  0  0  0  0  0
    0.2062    0.7145    0.0000 C   0  0  0  0  0  0  0  0  0  0  0  0
   -0.2062   -0.0000    0.0000 C   0  0  0  0  0  0  0  0  0  0  0  0
    0.2062   -0.7145    0.0000 C   0  0  0  0  0  0  0  0  0  0  0  0
    1.0313   -0.7145    0.0000 C   0  0  0  0  0  0  0  0  0  0  0  0
    1.4437   -0.0000    0.0000 C   0  0  0  0  0  0  0  0  0  0  0  0
    2.2687   -0.0000    0.0000 O   0  0  0  0  0  0  0  0  0  0  0  0
   -1.0313   -0.0000    0.0000 C   0  0  0  0  0  0  0  0  0  0  0  0
   -1.4437   -0.7145    0.0000 C   0  0  0  0  0  0  0  0  0  0  0  0
   -2.2687   -0.7145    0.0000 O   0  0  0  0  0  0  0  0  0  0  0  0
    1.4437    1.4289    0.0000 D   0  0  0  0  0  0  0  0  0  0  0  0
    1.4437   -1.4289    0.0000 D   0  0  0  0  0  0  0  0  0  0  0  0
  1  2  2  0      
  2  3  1  0      
  3  4  2  0      
  4  5  1  0      
  5  6  2  0      
  6  1  1  0      
  6  7  1  0      
  3  8  1  0      
  8  9  1  0      
  9 10  1  0      
  1 11  1  0      
  5 12  1  0      
M  END
