# Supplementary material for: Scalable and selective deuteration of (hetero)arenes
Source: Nat Chem. 2022 Jan 13;14(3):334–41. doi: 10.1038/s41557-021-00846-4 (PMC8898765; doi:10.1038/s41557-021-00846-4)
Supplement: Supplementary file 158 [file 41557_2021_846_MOESM157_ESM.mol]

nchem.20102436C-comp79b.mol
  ChemDraw10072100162D

 21 22  0  0  1  0  0  0  0  0999 V2000
    2.6730    0.3366    0.0000 C   0  0  0  0  0  0  0  0  0  0  0  0
    1.9586    0.7491    0.0000 C   0  0  0  0  0  0  0  0  0  0  0  0
    1.2441    0.3366    0.0000 C   0  0  0  0  0  0  0  0  0  0  0  0
    1.2441   -0.4884    0.0000 C   0  0  0  0  0  0  0  0  0  0  0  0
    1.9586   -0.9009    0.0000 C   0  0  0  0  0  0  0  0  0  0  0  0
    2.6730   -0.4884    0.0000 C   0  0  0  0  0  0  0  0  0  0  0  0
    0.5296    0.7491    0.0000 O   0  0  0  0  0  0  0  0  0  0  0  0
   -2.5906    1.2030    0.0000 C   0  0  0  0  0  0  0  0  0  0  0  0
   -2.1781    0.4885    0.0000 C   0  0  0  0  0  0  0  0  0  0  0  0
   -1.3800    0.6976    0.0000 C   0  0  0  0  0  0  0  0  0  0  0  0
   -0.5868    0.4885    0.0000 C   0  0  0  0  0  0  0  0  0  0  0  0
   -0.9992    1.2030    0.0000 O   0  0  0  0  0  0  0  0  0  0  0  0
   -1.7974    0.9940    0.0000 C   0  0  0  0  0  0  0  0  0  0  0  0
   -2.0786    1.5505    0.0000 C   0  0  0  0  0  0  0  0  0  0  0  0
   -2.6900    1.7259    0.0000 O   0  0  0  0  0  0  0  0  0  0  0  0
   -3.3875    0.9895    0.0000 O   0  0  0  0  0  0  0  0  0  0  0  0
   -3.0031    0.4885    0.0000 O   0  0  0  0  0  0  0  0  0  0  0  0
   -0.9675   -0.0168    0.0000 O   0  0  0  0  0  0  0  0  0  0  0  0
    3.3875   -0.9009    0.0000 O   0  0  0  0  0  0  0  0  0  0  0  0
    3.3875    0.7491    0.0000 D   0  0  0  0  0  0  0  0  0  0  0  0
    1.9586   -1.7259    0.0000 D   0  0  0  0  0  0  0  0  0  0  0  0
  1  2  2  0      
  2  3  1  0      
  3  4  2  0      
  4  5  1  0      
  5  6  2  0      
  6  1  1  0      
  3  7  1  0      
  8  9  1  1      
  9 10  1  1      
 11 10  1  1      
 11 12  1  0      
 12 13  1  0      
 13  8  1  0      
  7 11  1  0      
 13 14  1  0      
 14 15  1  0      
  8 16  1  0      
  9 17  1  0      
 10 18  1  0      
  6 19  1  0      
  1 20  1  0      
  5 21  1  0      
M  END
