# Supplementary material for: Scalable and selective deuteration of (hetero)arenes
Source: Nat Chem. 2022 Jan 13;14(3):334–41. doi: 10.1038/s41557-021-00846-4 (PMC8898765; doi:10.1038/s41557-021-00846-4)
Supplement: Supplementary file 160 [file 41557_2021_846_MOESM159_ESM.mol]

nchem.20102436C-comp80b.mol
  ChemDraw10072100162D

 22 23  0  0  0  0  0  0  0  0999 V2000
    1.0717    1.0312    0.0000 C   0  0  0  0  0  0  0  0  0  0  0  0
    1.0717    0.2062    0.0000 C   0  0  0  0  0  0  0  0  0  0  0  0
    1.7862   -0.2063    0.0000 C   0  0  0  0  0  0  0  0  0  0  0  0
    2.5006    0.2062    0.0000 C   0  0  0  0  0  0  0  0  0  0  0  0
    2.5006    1.0312    0.0000 C   0  0  0  0  0  0  0  0  0  0  0  0
    1.7862    1.4438    0.0000 C   0  0  0  0  0  0  0  0  0  0  0  0
    0.3572   -0.2063    0.0000 C   0  0  0  0  0  0  0  0  0  0  0  0
    3.2151    1.4438    0.0000 O   0  0  0  0  0  0  0  0  0  0  0  0
   -0.3572    0.2062    0.0000 C   0  0  0  0  0  0  0  0  0  0  0  0
   -1.0717   -0.2063    0.0000 C   0  0  0  0  0  0  0  0  0  0  0  0
   -1.7862    0.2062    0.0000 C   0  0  0  0  0  0  0  0  0  0  0  0
   -2.5006   -0.2063    0.0000 C   0  0  0  0  0  0  0  0  0  0  0  0
   -2.5006   -1.0313    0.0000 C   0  0  0  0  0  0  0  0  0  0  0  0
   -1.7862   -1.4437    0.0000 C   0  0  0  0  0  0  0  0  0  0  0  0
   -1.0717   -1.0313    0.0000 C   0  0  0  0  0  0  0  0  0  0  0  0
   -3.2151    0.2062    0.0000 O   0  0  0  0  0  0  0  0  0  0  0  0
   -1.7862   -2.2688    0.0000 O   0  0  0  0  0  0  0  0  0  0  0  0
    1.7862    2.2688    0.0000 D   0  0  0  0  0  0  0  0  0  0  0  0
    3.2151   -0.2062    0.0000 D   0  0  0  0  0  0  0  0  0  0  0  0
   -3.2151   -1.4438    0.0000 D   0  0  0  0  0  0  0  0  0  0  0  0
   -0.3572   -1.4438    0.0000 D   0  0  0  0  0  0  0  0  0  0  0  0
   -1.7862    1.0312    0.0000 D   0  0  0  0  0  0  0  0  0  0  0  0
  1  2  2  0      
  2  3  1  0      
  3  4  2  0      
  4  5  1  0      
  5  6  2  0      
  6  1  1  0      
  2  7  1  0      
  5  8  1  0      
  7  9  2  0      
  9 10  1  0      
 10 11  2  0      
 11 12  1  0      
 12 13  2  0      
 13 14  1  0      
 14 15  2  0      
 15 10  1  0      
 12 16  1  0      
 14 17  1  0      
  6 18  1  0      
  4 19  1  0      
 13 20  1  0      
 15 21  1  0      
 11 22  1  0      
M  END
