# Supplementary material for: Scalable and selective deuteration of (hetero)arenes
Source: Nat Chem. 2022 Jan 13;14(3):334–41. doi: 10.1038/s41557-021-00846-4 (PMC8898765; doi:10.1038/s41557-021-00846-4)
Supplement: Supplementary file 162 [file 41557_2021_846_MOESM161_ESM.mol]

nchem.20102436C-comp81b.mol
  ChemDraw10072100162D

 33 35  0  0  1  0  0  0  0  0999 V2000
    3.0303    1.0312    0.0000 C   0  0  0  0  0  0  0  0  0  0  0  0
    3.0303    0.2062    0.0000 C   0  0  0  0  0  0  0  0  0  0  0  0
    3.7447   -0.2063    0.0000 C   0  0  0  0  0  0  0  0  0  0  0  0
    4.4592    0.2062    0.0000 C   0  0  0  0  0  0  0  0  0  0  0  0
    4.4592    1.0312    0.0000 C   0  0  0  0  0  0  0  0  0  0  0  0
    3.7447    1.4437    0.0000 C   0  0  0  0  0  0  0  0  0  0  0  0
    2.3158   -0.2063    0.0000 C   0  0  0  0  0  0  0  0  0  0  0  0
    5.1737    1.4437    0.0000 O   0  0  0  0  0  0  0  0  0  0  0  0
    1.6013    0.2062    0.0000 C   0  0  0  0  0  0  0  0  0  0  0  0
    0.8869   -0.2063    0.0000 C   0  0  0  0  0  0  0  0  0  0  0  0
    0.1724    0.2062    0.0000 C   0  0  0  0  0  0  0  0  0  0  0  0
   -0.5421   -0.2063    0.0000 C   0  0  0  0  0  0  0  0  0  0  0  0
   -0.5421   -1.0313    0.0000 C   0  0  0  0  0  0  0  0  0  0  0  0
    0.1724   -1.4438    0.0000 C   0  0  0  0  0  0  0  0  0  0  0  0
    0.8869   -1.0313    0.0000 C   0  0  0  0  0  0  0  0  0  0  0  0
   -1.2565    0.2062    0.0000 O   0  0  0  0  0  0  0  0  0  0  0  0
    0.1724   -2.2688    0.0000 O   0  0  0  0  0  0  0  0  0  0  0  0
   -4.3768    0.6601    0.0000 C   0  0  0  0  0  0  0  0  0  0  0  0
   -3.9643   -0.0544    0.0000 C   0  0  0  0  0  0  0  0  0  0  0  0
   -3.1662    0.1547    0.0000 C   0  0  0  0  0  0  0  0  0  0  0  0
   -2.3730   -0.0544    0.0000 C   0  0  0  0  0  0  0  0  0  0  0  0
   -2.7854    0.6601    0.0000 O   0  0  0  0  0  0  0  0  0  0  0  0
   -3.5836    0.4511    0.0000 C   0  0  0  0  0  0  0  0  0  0  0  0
   -3.8647    1.0506    0.0000 C   0  0  0  0  0  0  0  0  0  0  0  0
   -4.5531    1.2381    0.0000 O   0  0  0  0  0  0  0  0  0  0  0  0
   -5.1737    0.4466    0.0000 O   0  0  0  0  0  0  0  0  0  0  0  0
   -4.7893   -0.0544    0.0000 O   0  0  0  0  0  0  0  0  0  0  0  0
   -2.7537   -0.5597    0.0000 O   0  0  0  0  0  0  0  0  0  0  0  0
    3.7447    2.2688    0.0000 D   0  0  0  0  0  0  0  0  0  0  0  0
    5.1737   -0.2062    0.0000 D   0  0  0  0  0  0  0  0  0  0  0  0
    1.6013   -1.4438    0.0000 D   0  0  0  0  0  0  0  0  0  0  0  0
   -1.2565   -1.4438    0.0000 D   0  0  0  0  0  0  0  0  0  0  0  0
    0.1724    1.0312    0.0000 D   0  0  0  0  0  0  0  0  0  0  0  0
  1  2  2  0      
  2  3  1  0      
  3  4  2  0      
  4  5  1  0      
  5  6  2  0      
  6  1  1  0      
  2  7  1  0      
  5  8  1  0      
  7  9  2  0      
  9 10  1  0      
 10 11  2  0      
 11 12  1  0      
 12 13  2  0      
 13 14  1  0      
 14 15  2  0      
 15 10  1  0      
 12 16  1  0      
 14 17  1  0      
 18 19  1  1      
 19 20  1  1      
 21 20  1  1      
 21 22  1  0      
 22 23  1  0      
 23 18  1  0      
 16 21  1  0      
 23 24  1  0      
 24 25  1  0      
 18 26  1  0      
 19 27  1  0      
 20 28  1  0      
  6 29  1  0      
  4 30  1  0      
 15 31  1  0      
 13 32  1  0      
 11 33  1  0      
M  END
