# Supplementary material for: Scalable and selective deuteration of (hetero)arenes
Source: Nat Chem. 2022 Jan 13;14(3):334–41. doi: 10.1038/s41557-021-00846-4 (PMC8898765; doi:10.1038/s41557-021-00846-4)
Supplement: Supplementary file 166 [file 41557_2021_846_MOESM165_ESM.mol]

nchem.20102436C-comp83b.mol
  ChemDraw10072100162D

 24 27  0  0  0  0  0  0  0  0999 V2000
   -3.4917    1.0307    0.0000 C   0  0  0  0  0  0  0  0  0  0  0  0
   -3.4917    0.2057    0.0000 C   0  0  0  0  0  0  0  0  0  0  0  0
   -2.7772   -0.2068    0.0000 C   0  0  0  0  0  0  0  0  0  0  0  0
   -2.0627    0.2057    0.0000 C   0  0  0  0  0  0  0  0  0  0  0  0
   -2.0627    1.0307    0.0000 C   0  0  0  0  0  0  0  0  0  0  0  0
   -2.7772    1.4432    0.0000 C   0  0  0  0  0  0  0  0  0  0  0  0
   -1.3482   -0.2068    0.0000 N   0  0  0  0  0  0  0  0  0  0  0  0
   -0.6338    0.2057    0.0000 C   0  0  0  0  0  0  0  0  0  0  0  0
   -0.6338    1.0307    0.0000 C   0  0  0  0  0  0  0  0  0  0  0  0
   -1.3482    1.4432    0.0000 C   0  0  0  0  0  0  0  0  0  0  0  0
   -1.3482   -1.0318    0.0000 C   0  0  0  0  0  0  0  0  0  0  0  0
    0.0807   -0.2068    0.0000 C   0  0  0  0  0  0  0  0  0  0  0  0
    0.7952    0.2057    0.0000 C   0  0  0  0  0  0  0  0  0  0  0  0
    1.5096   -0.2068    0.0000 C   0  0  0  0  0  0  0  0  0  0  0  0
    1.5096   -1.0318    0.0000 C   0  0  0  0  0  0  0  0  0  0  0  0
    2.2241   -1.4443    0.0000 C   0  0  0  0  0  0  0  0  0  0  0  0
    2.9386   -1.0318    0.0000 C   0  0  0  0  0  0  0  0  0  0  0  0
    2.9386   -0.2068    0.0000 C   0  0  0  0  0  0  0  0  0  0  0  0
    2.2241    0.2057    0.0000 C   0  0  0  0  0  0  0  0  0  0  0  0
    3.7232    0.0481    0.0000 O   0  0  0  0  0  0  0  0  0  0  0  0
    3.7232   -1.2868    0.0000 O   0  0  0  0  0  0  0  0  0  0  0  0
    4.2081   -0.6193    0.0000 C   0  0  0  0  0  0  0  0  0  0  0  0
   -4.2081    1.4443    0.0000 D   0  0  0  0  0  0  0  0  0  0  0  0
   -2.7772   -1.0341    0.0000 D   0  0  0  0  0  0  0  0  0  0  0  0
  1  2  2  0      
  2  3  1  0      
  3  4  2  0      
  4  5  1  0      
  5  6  2  0      
  6  1  1  0      
  4  7  1  0      
  7  8  1  0      
  8  9  1  0      
  9 10  1  0      
 10  5  1  0      
  7 11  1  0      
  8 12  1  0      
 12 13  1  0      
 13 14  1  0      
 14 15  2  0      
 15 16  1  0      
 16 17  2  0      
 17 18  1  0      
 18 19  2  0      
 19 14  1  0      
 18 20  1  0      
 17 21  1  0      
 21 22  1  0      
 22 20  1  0      
  1 23  1  0      
  3 24  1  0      
M  END
