# Supplementary material for: Scalable and selective deuteration of (hetero)arenes
Source: Nat Chem. 2022 Jan 13;14(3):334–41. doi: 10.1038/s41557-021-00846-4 (PMC8898765; doi:10.1038/s41557-021-00846-4)
Supplement: Supplementary file 168 [file 41557_2021_846_MOESM167_ESM.mol]

nchem.20102436C-comp84b.mol
  ChemDraw10072100162D

 18 19  0  0  0  0  0  0  0  0999 V2000
    1.4289    1.4438    0.0000 C   0  0  0  0  0  0  0  0  0  0  0  0
    0.7145    1.0313    0.0000 N   0  0  0  0  0  0  0  0  0  0  0  0
    0.7145    0.2063    0.0000 C   0  0  0  0  0  0  0  0  0  0  0  0
    0.0000   -0.2062    0.0000 C   0  0  0  0  0  0  0  0  0  0  0  0
   -0.7145    0.2063    0.0000 N   0  0  0  0  0  0  0  0  0  0  0  0
    0.0000    1.4438    0.0000 C   0  0  0  0  0  0  0  0  0  0  0  0
   -1.4289   -0.2062    0.0000 C   0  0  0  0  0  0  0  0  0  0  0  0
   -1.4289   -1.0313    0.0000 C   0  0  0  0  0  0  0  0  0  0  0  0
   -2.1434   -1.4438    0.0000 C   0  0  0  0  0  0  0  0  0  0  0  0
   -2.8579   -1.0313    0.0000 C   0  0  0  0  0  0  0  0  0  0  0  0
   -2.8579   -0.2062    0.0000 C   0  0  0  0  0  0  0  0  0  0  0  0
   -2.1434    0.2063    0.0000 C   0  0  0  0  0  0  0  0  0  0  0  0
   -3.5724   -1.4438    0.0000 D   0  0  0  0  0  0  0  0  0  0  0  0
   -0.7145    1.0313    0.0000 C   0  0  0  0  0  0  0  0  0  0  0  0
    2.1434    1.0313    0.0000 C   0  0  0  0  0  0  0  0  0  0  0  0
    2.8579    1.4438    0.0000 C   0  0  0  0  0  0  0  0  0  0  0  0
    3.5724    1.0313    0.0000 O   0  0  0  0  0  0  0  0  0  0  0  0
    2.1434    0.2063    0.0000 O   0  0  0  0  0  0  0  0  0  0  0  0
  2  3  1  0      
  3  4  1  0      
  4  5  1  0      
  2  6  1  0      
  7  8  1  0      
  8  9  2  0      
  9 10  1  0      
 10 11  2  0      
 11 12  1  0      
  7 12  2  0      
  5  7  1  0      
  1  2  1  0      
 10 13  1  0      
  6 14  1  0      
 14  5  1  0      
 15 16  1  0      
 16 17  1  0      
 15 18  1  0      
  1 15  1  0      
M  END
