# Supplementary material for: Scalable and selective deuteration of (hetero)arenes
Source: Nat Chem. 2022 Jan 13;14(3):334–41. doi: 10.1038/s41557-021-00846-4 (PMC8898765; doi:10.1038/s41557-021-00846-4)
Supplement: Supplementary file 172 [file 41557_2021_846_MOESM171_ESM.mol]

nchem.20102436C-comp86b.mol
  ChemDraw10072100162D

 31 32  0  0  0  0  0  0  0  0999 V2000
   -1.4281    1.4850    0.0000 C   0  0  0  0  0  0  0  0  0  0  0  0
   -1.4281    0.6600    0.0000 C   0  0  0  0  0  0  0  0  0  0  0  0
   -0.7136    0.2475    0.0000 C   0  0  0  0  0  0  0  0  0  0  0  0
    0.0008    0.6600    0.0000 C   0  0  0  0  0  0  0  0  0  0  0  0
    0.0008    1.4850    0.0000 C   0  0  0  0  0  0  0  0  0  0  0  0
   -0.7136    1.8975    0.0000 C   0  0  0  0  0  0  0  0  0  0  0  0
   -0.7136   -1.0725    0.0000 C   0  0  0  0  0  0  0  0  0  0  0  0
   -1.4281   -1.4850    0.0000 C   0  0  0  0  0  0  0  0  0  0  0  0
   -1.4281   -2.3100    0.0000 C   0  0  0  0  0  0  0  0  0  0  0  0
   -0.7136   -2.7225    0.0000 N   0  0  0  0  0  0  0  0  0  0  0  0
    0.0008   -2.3100    0.0000 C   0  0  0  0  0  0  0  0  0  0  0  0
    0.0008   -1.4850    0.0000 C   0  0  0  0  0  0  0  0  0  0  0  0
    0.7153    1.8975    0.0000 N   0  0  0  0  0  0  0  0  0  0  0  0
   -2.1426   -2.7225    0.0000 C   0  0  0  0  0  0  0  0  0  0  0  0
    0.7153   -2.7225    0.0000 C   0  0  0  0  0  0  0  0  0  0  0  0
    0.7153   -1.0725    0.0000 C   0  0  0  0  0  0  0  0  0  0  0  0
    1.4298   -1.4850    0.0000 O   0  0  0  0  0  0  0  0  0  0  0  0
    0.7153   -0.2475    0.0000 O   0  0  0  0  0  0  0  0  0  0  0  0
    2.1438   -1.0727    0.0000 C   0  0  0  0  0  0  0  0  0  0  0  0
    2.8579   -1.4850    0.0000 C   0  0  0  0  0  0  0  0  0  0  0  0
    3.5719   -1.0727    0.0000 O   0  0  0  0  0  0  0  0  0  0  0  0
   -2.1426   -1.0725    0.0000 C   0  0  0  0  0  0  0  0  0  0  0  0
   -2.8570   -1.4850    0.0000 O   0  0  0  0  0  0  0  0  0  0  0  0
   -2.1426   -0.2475    0.0000 O   0  0  0  0  0  0  0  0  0  0  0  0
   -3.5715   -1.0725    0.0000 C   0  0  0  0  0  0  0  0  0  0  0  0
   -4.2860   -1.4850    0.0000 C   0  0  0  0  0  0  0  0  0  0  0  0
   -3.5715   -0.2475    0.0000 C   0  0  0  0  0  0  0  0  0  0  0  0
    4.2860   -1.4850    0.0000 C   0  0  0  0  0  0  0  0  0  0  0  0
   -0.7136    2.7225    0.0000 D   0  0  0  0  0  0  0  0  0  0  0  0
    0.7153    0.2475    0.0000 D   0  0  0  0  0  0  0  0  0  0  0  0
   -2.1426    0.2475    0.0000 D   0  0  0  0  0  0  0  0  0  0  0  0
  1  2  2  0      
  2  3  1  0      
  3  4  2  0      
  4  5  1  0      
  5  6  2  0      
  6  1  1  0      
  3  7  1  0      
  7  8  1  0      
  8  9  2  0      
  9 10  1  0      
 10 11  1  0      
 11 12  2  0      
 12  7  1  0      
  5 13  1  0      
  9 14  1  0      
 11 15  1  0      
 12 16  1  0      
 16 17  1  0      
 16 18  2  0      
 17 19  1  0      
 19 20  1  0      
 20 21  1  0      
  8 22  1  0      
 22 23  1  0      
 22 24  2  0      
 23 25  1  0      
 25 26  1  0      
 25 27  1  0      
 21 28  1  0      
  6 29  1  0      
  4 30  1  0      
  2 31  1  0      
M  END
