# Supplementary material for: Scalable and selective deuteration of (hetero)arenes
Source: Nat Chem. 2022 Jan 13;14(3):334–41. doi: 10.1038/s41557-021-00846-4 (PMC8898765; doi:10.1038/s41557-021-00846-4)
Supplement: Supplementary file 176 [file 41557_2021_846_MOESM175_ESM.mol]

nchem.20102436C-comp88b.mol
  ChemDraw10072100162D

 24 27  0  0  1  0  0  0  0  0999 V2000
   -2.0637   -0.9323    0.0000 C   0  0  0  0  0  0  0  0  0  0  0  0
   -2.7782   -1.3448    0.0000 O   0  0  0  0  0  0  0  0  0  0  0  0
   -2.0637   -0.1073    0.0000 C   0  0  0  0  0  0  0  0  0  0  0  0
   -1.3492    0.3052    0.0000 C   0  0  0  0  0  0  0  0  0  0  0  0
   -1.3492   -1.3448    0.0000 C   0  0  0  0  0  0  0  0  0  0  0  0
   -0.6348   -0.9323    0.0000 C   0  0  0  0  0  0  0  0  0  0  0  0
    0.0797   -1.3448    0.0000 C   0  0  0  0  0  0  0  0  0  0  0  0
    0.7942   -0.9323    0.0000 C   0  0  0  0  0  0  0  0  0  0  0  0
    0.7942   -0.1073    0.0000 C   0  0  0  0  0  0  0  0  0  0  0  0
    1.5086    0.3052    0.0000 C   0  0  0  0  0  0  0  0  0  0  0  0
    2.2933    0.0503    0.0000 C   0  0  0  0  0  0  0  0  0  0  0  0
    2.7782    0.7177    0.0000 C   0  0  0  0  0  0  0  0  0  0  0  0
    2.2933    1.3852    0.0000 C   0  0  0  0  0  0  0  0  0  0  0  0
    2.5482    2.1698    0.0000 O   0  0  0  0  0  0  0  0  0  0  0  0
    1.5086    1.1302    0.0000 C   0  0  0  0  0  0  0  0  0  0  0  0
    1.5086    1.9552    0.0000 C   0  0  0  0  0  0  0  0  0  0  0  0
    0.7942    1.5427    0.0000 C   0  0  0  0  0  0  0  0  0  0  0  0
    0.0797    1.1302    0.0000 C   0  0  0  0  0  0  0  0  0  0  0  0
    0.0797    0.3052    0.0000 C   0  0  0  0  0  0  0  0  0  0  0  0
   -0.6348   -0.1073    0.0000 C   0  0  0  0  0  0  0  0  0  0  0  0
    0.0797   -0.5198    0.0000 H   0  0  0  0  0  0  0  0  0  0  0  0
    0.7942    0.7177    0.0000 H   0  0  0  0  0  0  0  0  0  0  0  0
    1.5086   -0.5198    0.0000 H   0  0  0  0  0  0  0  0  0  0  0  0
   -1.3492   -2.1698    0.0000 D   0  0  0  0  0  0  0  0  0  0  0  0
  1  2  1  0      
  1  3  1  0      
  3  4  2  0      
  1  5  2  0      
  5  6  1  0      
  6  7  1  0      
  7  8  1  0      
  8  9  1  0      
  9 10  1  0      
 10 11  1  0      
 11 12  1  0      
 12 13  1  0      
 13 14  1  1      
 13 15  1  0      
 10 15  1  0      
 15 16  1  1      
 15 17  1  0      
 17 18  1  0      
 18 19  1  0      
  9 19  1  0      
 19 20  1  0      
  4 20  1  0      
  6 20  2  0      
 19 21  1  6      
  9 22  1  1      
 10 23  1  6      
  5 24  1  0      
M  END
