# Supplementary material for: Scalable and selective deuteration of (hetero)arenes
Source: Nat Chem. 2022 Jan 13;14(3):334–41. doi: 10.1038/s41557-021-00846-4 (PMC8898765; doi:10.1038/s41557-021-00846-4)
Supplement: Supplementary file 178 [file 41557_2021_846_MOESM177_ESM.mol]

nchem.20102436C-comp89b.mol
  ChemDraw10072100162D

 21 22  0  0  0  0  0  0  0  0999 V2000
   -1.4190   -1.2446    0.0000 C   0  0  0  0  0  0  0  0  0  0  0  0
   -1.4256   -0.4197    0.0000 C   0  0  0  0  0  0  0  0  0  0  0  0
   -0.7112    0.0043    0.0000 C   0  0  0  0  0  0  0  0  0  0  0  0
    0.0033   -0.4082    0.0000 C   0  0  0  0  0  0  0  0  0  0  0  0
    0.0099   -1.2332    0.0000 C   0  0  0  0  0  0  0  0  0  0  0  0
   -0.7012   -1.6514    0.0000 C   0  0  0  0  0  0  0  0  0  0  0  0
   -2.1335   -1.6571    0.0000 O   0  0  0  0  0  0  0  0  0  0  0  0
    0.7177    0.0043    0.0000 C   0  0  0  0  0  0  0  0  0  0  0  0
    1.4322   -0.4082    0.0000 C   0  0  0  0  0  0  0  0  0  0  0  0
    0.7177    0.8293    0.0000 C   0  0  0  0  0  0  0  0  0  0  0  0
   -0.0000    1.2360    0.0000 C   0  0  0  0  0  0  0  0  0  0  0  0
   -0.0066    2.0610    0.0000 C   0  0  0  0  0  0  0  0  0  0  0  0
    0.7045    2.4792    0.0000 C   0  0  0  0  0  0  0  0  0  0  0  0
    1.4223    2.0725    0.0000 C   0  0  0  0  0  0  0  0  0  0  0  0
    1.4322    1.2418    0.0000 C   0  0  0  0  0  0  0  0  0  0  0  0
    1.4322    0.4168    0.0000 O   0  0  0  0  0  0  0  0  0  0  0  0
    1.4322   -1.2332    0.0000 N   0  0  0  0  0  0  0  0  0  0  0  0
    2.1467   -1.6457    0.0000 C   0  0  0  0  0  0  0  0  0  0  0  0
    0.7177   -1.6457    0.0000 C   0  0  0  0  0  0  0  0  0  0  0  0
   -2.1467   -0.0129    0.0000 D   0  0  0  0  0  0  0  0  0  0  0  0
   -0.6946   -2.4792    0.0000 D   0  0  0  0  0  0  0  0  0  0  0  0
  1  2  1  0      
  2  3  2  0      
  3  4  1  0      
  4  5  2  0      
  5  6  1  0      
  1  6  2  0      
  1  7  1  0      
  8  9  1  0      
 10 11  1  0      
 11 12  1  0      
 12 13  1  0      
 13 14  1  0      
 14 15  1  0      
 10 15  1  0      
 10 16  1  0      
  8 10  1  0      
 17 18  1  0      
 17 19  1  0      
  9 17  1  0      
  4  8  1  0      
  2 20  1  0      
  6 21  1  0      
M  END
