# Supplementary material for: Scalable and selective deuteration of (hetero)arenes
Source: Nat Chem. 2022 Jan 13;14(3):334–41. doi: 10.1038/s41557-021-00846-4 (PMC8898765; doi:10.1038/s41557-021-00846-4)
Supplement: Supplementary file 180 [file 41557_2021_846_MOESM179_ESM.mol]

nchem.20102436C-comp90b.mol
  ChemDraw10072100162D

 19 20  0  0  1  0  0  0  0  0999 V2000
   -2.3159   -0.8559    0.0000 C   0  0  0  0  0  0  0  0  0  0  0  0
   -2.3159   -1.6809    0.0000 C   0  0  0  0  0  0  0  0  0  0  0  0
   -1.6014   -2.0934    0.0000 C   0  0  0  0  0  0  0  0  0  0  0  0
   -0.8869   -1.6809    0.0000 C   0  0  0  0  0  0  0  0  0  0  0  0
   -0.8869   -0.8559    0.0000 C   0  0  0  0  0  0  0  0  0  0  0  0
   -1.6014   -0.4434    0.0000 C   0  0  0  0  0  0  0  0  0  0  0  0
   -0.1023   -1.9358    0.0000 N   0  0  0  0  0  0  0  0  0  0  0  0
    0.3826   -1.2684    0.0000 C   0  0  0  0  0  0  0  0  0  0  0  0
   -0.1023   -0.6009    0.0000 C   0  0  0  0  0  0  0  0  0  0  0  0
    0.1526    0.1837    0.0000 C   0  0  0  0  0  0  0  0  0  0  0  0
    0.9596    0.3552    0.0000 C   0  0  0  0  0  0  0  0  0  0  0  0
    1.2145    1.1399    0.0000 C   0  0  0  0  0  0  0  0  0  0  0  0
    1.2076   -1.2684    0.0000 D   0  0  0  0  0  0  0  0  0  0  0  0
    0.6625    1.7529    0.0000 O   0  0  0  0  0  0  0  0  0  0  0  0
    1.5116   -0.2579    0.0000 N   0  0  0  0  0  0  0  0  0  0  0  0
    1.2575   -1.0398    0.0000 D   0  0  0  0  0  0  0  0  0  0  0  0
    2.3159   -0.0869    0.0000 D   0  0  0  0  0  0  0  0  0  0  0  0
    2.0215    1.3114    0.0000 O   0  0  0  0  0  0  0  0  0  0  0  0
    2.2756    2.0934    0.0000 D   0  0  0  0  0  0  0  0  0  0  0  0
 15 16  1  0      
 15 17  1  0      
 11 15  1  1      
 18 19  1  0      
 12 18  1  0      
  1  2  2  0      
  2  3  1  0      
  3  4  2  0      
  4  5  1  0      
  5  6  2  0      
  6  1  1  0      
  4  7  1  0      
  7  8  1  0      
  8  9  2  0      
  9  5  1  0      
  9 10  1  0      
 10 11  1  0      
 11 12  1  0      
  8 13  1  0      
 12 14  2  0      
M  STY  1   1 SUP
M  SLB  1   1   1
M  SAL   1  3  15  16  17
M  SBL   1  1   3
M  SMT   1 ND2
M  SBV   1   3   -0.5520    0.6131
M  STY  1   2 SUP
M  SLB  1   2   2
M  SAL   2  2  18  19
M  SBL   2  1   5
M  SMT   2 OD
M  SBV   2   5   -0.8070   -0.1715
M  END
