# Supplementary material for: Scalable and selective deuteration of (hetero)arenes
Source: Nat Chem. 2022 Jan 13;14(3):334–41. doi: 10.1038/s41557-021-00846-4 (PMC8898765; doi:10.1038/s41557-021-00846-4)
Supplement: Supplementary file 182 [file 41557_2021_846_MOESM181_ESM.mol]

nchem.20102436C-comp91b.mol
  ChemDraw10072100162D

 14 14  0  0  0  0  0  0  0  0999 V2000
   -0.0025   -0.4139    0.0000 C   0  0  0  0  0  0  0  0  0  0  0  0
   -0.0025    0.4111    0.0000 C   0  0  0  0  0  0  0  0  0  0  0  0
   -0.7170    0.8236    0.0000 C   0  0  0  0  0  0  0  0  0  0  0  0
   -1.4314    0.4111    0.0000 C   0  0  0  0  0  0  0  0  0  0  0  0
   -1.4314   -0.4139    0.0000 C   0  0  0  0  0  0  0  0  0  0  0  0
   -0.7170   -0.8264    0.0000 C   0  0  0  0  0  0  0  0  0  0  0  0
    0.7120    0.8236    0.0000 N   0  0  0  0  0  0  0  0  0  0  0  0
    0.7145   -0.8278    0.0000 D   0  0  0  0  0  0  0  0  0  0  0  0
   -0.7170    1.6515    0.0000 D   0  0  0  0  0  0  0  0  0  0  0  0
    1.4289    0.4097    0.0000 C   0  0  0  0  0  0  0  0  0  0  0  0
    2.1459    0.8236    0.0000 C   0  0  0  0  0  0  0  0  0  0  0  0
    1.4289   -0.4182    0.0000 O   0  0  0  0  0  0  0  0  0  0  0  0
   -2.1459   -0.8264    0.0000 O   0  0  0  0  0  0  0  0  0  0  0  0
   -2.1459   -1.6515    0.0000 C   0  0  0  0  0  0  0  0  0  0  0  0
 13 14  1  0      
  5 13  1  0      
  1  2  2  0      
  2  3  1  0      
  3  4  2  0      
  4  5  1  0      
  5  6  2  0      
  6  1  1  0      
  2  7  1  0      
  1  8  1  0      
  3  9  1  0      
  7 10  1  0      
 10 11  1  0      
 10 12  2  0      
M  STY  1   1 SUP
M  SLB  1   1   1
M  SAL   1  2  13  14
M  SBL   1  1   2
M  SMT   1 OMe
M  SBV   1   2    0.7145    0.4125
M  END
