# Supplementary material for: Scalable and selective deuteration of (hetero)arenes
Source: Nat Chem. 2022 Jan 13;14(3):334–41. doi: 10.1038/s41557-021-00846-4 (PMC8898765; doi:10.1038/s41557-021-00846-4)
Supplement: Supplementary file 184 [file 41557_2021_846_MOESM183_ESM.mol]

nchem.20102436C-comp92b.mol
  ChemDraw10072100162D

 13 13  0  0  0  0  0  0  0  0999 V2000
   -0.0025   -0.8257    0.0000 C   0  0  0  0  0  0  0  0  0  0  0  0
   -0.0025   -0.0007    0.0000 C   0  0  0  0  0  0  0  0  0  0  0  0
   -0.7170    0.4118    0.0000 C   0  0  0  0  0  0  0  0  0  0  0  0
   -1.4314   -0.0007    0.0000 C   0  0  0  0  0  0  0  0  0  0  0  0
   -1.4314   -0.8257    0.0000 C   0  0  0  0  0  0  0  0  0  0  0  0
   -0.7170   -1.2382    0.0000 C   0  0  0  0  0  0  0  0  0  0  0  0
   -2.1459   -1.2382    0.0000 O   0  0  0  0  0  0  0  0  0  0  0  0
    0.7120    0.4118    0.0000 N   0  0  0  0  0  0  0  0  0  0  0  0
    0.7145   -1.2397    0.0000 D   0  0  0  0  0  0  0  0  0  0  0  0
   -0.7170    1.2397    0.0000 D   0  0  0  0  0  0  0  0  0  0  0  0
    1.4289   -0.0022    0.0000 C   0  0  0  0  0  0  0  0  0  0  0  0
    2.1459    0.4118    0.0000 C   0  0  0  0  0  0  0  0  0  0  0  0
    1.4289   -0.8300    0.0000 O   0  0  0  0  0  0  0  0  0  0  0  0
  1  2  2  0      
  2  3  1  0      
  3  4  2  0      
  4  5  1  0      
  5  6  2  0      
  6  1  1  0      
  5  7  1  0      
  2  8  1  0      
  1  9  1  0      
  3 10  1  0      
  8 11  1  0      
 11 12  1  0      
 11 13  2  0      
M  END
