# Supplementary material for: Scalable and selective deuteration of (hetero)arenes
Source: Nat Chem. 2022 Jan 13;14(3):334–41. doi: 10.1038/s41557-021-00846-4 (PMC8898765; doi:10.1038/s41557-021-00846-4)
Supplement: Supplementary file 188 [file 41557_2021_846_MOESM187_ESM.mol]

nchem.20102436C-comp94b.mol
  ChemDraw10072100162D

 19 19  0  0  0  0  0  0  0  0999 V2000
    1.4289   -0.8257    0.0000 O   0  0  0  0  0  0  0  0  0  0  0  0
    1.4289   -0.0007    0.0000 C   0  0  0  0  0  0  0  0  0  0  0  0
    2.1434    0.4118    0.0000 N   0  0  0  0  0  0  0  0  0  0  0  0
    0.7145    0.4118    0.0000 N   0  0  0  0  0  0  0  0  0  0  0  0
    2.8579   -0.0007    0.0000 C   0  0  0  0  0  0  0  0  0  0  0  0
    2.1434    1.2368    0.0000 C   0  0  0  0  0  0  0  0  0  0  0  0
   -0.0000   -0.0007    0.0000 C   0  0  0  0  0  0  0  0  0  0  0  0
   -0.7145    0.4117    0.0000 C   0  0  0  0  0  0  0  0  0  0  0  0
   -1.4293   -0.0005    0.0000 C   0  0  0  0  0  0  0  0  0  0  0  0
   -1.4294   -0.8250    0.0000 C   0  0  0  0  0  0  0  0  0  0  0  0
   -0.7147   -1.2374    0.0000 C   0  0  0  0  0  0  0  0  0  0  0  0
   -0.0001   -0.8252    0.0000 C   0  0  0  0  0  0  0  0  0  0  0  0
   -0.7144    1.2390    0.0000 D   0  0  0  0  0  0  0  0  0  0  0  0
    0.7162   -1.2390    0.0000 D   0  0  0  0  0  0  0  0  0  0  0  0
   -2.1459   -1.2387    0.0000 D   0  0  0  0  0  0  0  0  0  0  0  0
   -2.1438    0.4120    0.0000 C   0  0  0  0  0  0  0  0  0  0  0  0
   -1.7316    1.1260    0.0000 F   0  0  0  0  0  0  0  0  0  0  0  0
   -2.8579    0.8243    0.0000 F   0  0  0  0  0  0  0  0  0  0  0  0
   -2.5561   -0.3021    0.0000 F   0  0  0  0  0  0  0  0  0  0  0  0
 16 17  1  0      
 16 18  1  0      
 16 19  1  0      
  9 16  1  0      
  1  2  2  0      
  2  3  1  0      
  2  4  1  0      
  3  5  1  0      
  3  6  1  0      
  4  7  1  0      
  7  8  2  0      
  8  9  1  0      
  9 10  2  0      
 10 11  1  0      
 11 12  2  0      
  7 12  1  0      
  8 13  1  0      
 12 14  1  0      
 10 15  1  0      
M  STY  1   1 SUP
M  SLB  1   1   1
M  SAL   1  4  16  17  18  19
M  SBL   1  1   4
M  SMT   1 CF3
M  SBV   1   4    0.7145   -0.4125
M  END
